# Supplementary material for: Electro-capillary peeling of thin films
Source: Nat Commun. 2023 Oct 3;14:6150. doi: 10.1038/s41467-023-41922-2 (PMC10547721; doi:10.1038/s41467-023-41922-2)
Supplement: Supplementary file 8 — Source Data file [file 41467_2023_41922_MOESM8_ESM.zip]

Archive with 13 entries (13 files):
- Source Data/Figure 2.xlsx
- Source Data/Figure 3.xlsx
- Source Data/Figure 4.xlsx
- Source Data/Figure 5.xlsx
- Source Data/Supplementary Figure 1.xlsx
- Source Data/Supplementary Figure 10.xlsb
- Source Data/Supplementary Figure 11.xlsx
- Source Data/Supplementary Figure 12.xlsx
- Source Data/Supplementary Figure 2.xlsx
- Source Data/Supplementary Figure 5.xlsx
- Source Data/Supplementary Figure 7.xlsx
- Source Data/Supplementary Figure 9.xlsx
- Source Data/Supplementary Tables.xlsx
