# Supplementary material for: Electro-capillary peeling of thin films
Source: Nat Commun. 2023 Oct 3;14:6150. doi: 10.1038/s41467-023-41922-2 (PMC10547721; doi:10.1038/s41467-023-41922-2)
Supplement: Supplementary file 8 — Source Data file [file 41467_2023_41922_MOESM8_ESM.zip › Source Data/Figure 2.xlsx]

## Sheet: Fig_2_d
Figure 2d
Applied voltage (V)	Lifting height (mm)	Error bars
1.5	0.23175	0.06679
2.5	0.514	0.07734
3.5	0.544	0.09924
4.5	0.5565	0.09022

## Sheet: Fig_2_e
Figure 2e
	1.5 V		2.5 V		3.5 V		4.5 V
Time t (s)	Peeling length r(t) (mm)	Error bars (mm)	Peeling length r(t) (mm)	Error bars (mm)	Peeling length r(t) (mm)	Error bars (mm)	Peeling length r(t) (mm)	Error bars (mm)
0	0	0	0	0	0	0	0	0
5	0.13417	0.14578	0.24967	0.08947	0.338	0.12624	0.39967	0.15555
10	0.21933	0.2163	0.393	0.09282	0.5426	0.09668	0.64	0.11094
15	0.28317	0.23681	0.53767	0.08862	0.746	0.1324	0.91067	0.0968
20	0.34567	0.28605	0.66317	0.14117	0.9408	0.1412	1.162	0.07725
25	0.41183	0.32481	0.79383	0.18127	1.1456	0.16895	1.43533	0.06099
30	0.48867	0.38247	0.94667	0.21527	1.3536	0.20639	1.70167	0.0596
35	0.55333	0.41029	1.08733	0.25767	1.5646	0.26098	1.95567	0.06562
40	0.61183	0.44161	1.219	0.28573	1.7582	0.28223	2.18533	0.07414
45	0.672	0.47588	1.356	0.3317	1.9474	0.29071	2.40933	0.08552
50	0.706	0.48071	1.4855	0.37899	2.1042	0.24486	2.605	0.11819
55	0.8845	0.63091	1.59067	0.43141	2.2296	0.24261	2.737	0.19184
60	0.942	0.65604	1.68733	0.49392	2.47225	0.3679	3.056	0.19092
65	0.99367	0.64967	1.78733	0.55999	2.638	0.36791	3.255	0.2093
70	1.054	0.66692	1.87217	0.62547	2.7895	0.41637	3.455	0.22627
75	1.102	0.67377	1.8172	0.6807	2.91925	0.49978	3.615	0.22769
80	1.159	0.66102	1.914	0.72328	3.03775	0.58001	3.766	0.12445
