# Supplementary material for: Electro-capillary peeling of thin films
Source: Nat Commun. 2023 Oct 3;14:6150. doi: 10.1038/s41467-023-41922-2 (PMC10547721; doi:10.1038/s41467-023-41922-2)
Supplement: Supplementary file 8 — Source Data file [file 41467_2023_41922_MOESM8_ESM.zip › Source Data/Figure 3.xlsx]

## Sheet: Fig_3_b
Figure 3b
Displacement (mm)	Force (N)
	1.0 MPa	1.6 MPa	2.4 MPa
3.33333e-05	0.000111262	0.00143	-0.00197
0.000166667	-0.000286102	0.00108	-0.00257
0.0006	-0.000476837	0.00153	-0.00202
0.0014	0.000190735	0.00227	-0.00017484
0.0024	0.000397364	0.0024	0.00138
0.0034	0.000317891	0.00223	0.0021
0.00433	0.000667572	0.00199	0.0025
0.00523	0.000683467	0.00176	0.00256
0.0061	0.000890096	0.0027	0.00188
0.0069	0.00227	0.00472	0.000317891
0.00777	0.00288	0.00518	-0.00161
0.00863	0.00119	0.00337	-0.0018
0.00957	-0.000349681	0.00199	-0.000254313
0.01043	6.35783e-05	0.00208	0.000270208
0.01123	0.000985463	0.00238	-0.000905991
0.01207	0.00121	0.00283	-0.00143
0.01293	0.00093778	0.00364	-0.000508626
0.01373	0.000111262	0.0037	0.000333786
0.01457	-0.000476837	0.00315	-3.17891e-05
0.0154	0.000333786	0.00323	-0.00055631
0.01623	0.00143	0.00331	1.58946e-05
0.0171	0.000810623	0.00265	0.00103
0.01797	-0.00017484	0.00235	0.00119
0.0188	0.000365575	0.00285	0.000397364
0.01963	0.00111	0.00323	-0.000333786
0.02047	0.000810623	0.00348	-3.17891e-05
0.02133	0.000794729	0.00389	0.000969569
0.02217	0.00121	0.00407	0.00156
0.023	0.00126	0.00385	0.00141
0.0238	0.00176	0.00375	0.00102
0.0246	0.00265	0.00404	0.000762939
0.0254	0.00196	0.00432	0.000762939
0.0263	0.000365575	0.00429	0.000842412
0.02713	0.000667572	0.00416	0.000635783
0.028	0.00199	0.00428	0.000333786
0.02883	0.0017	0.00477	0.000667572
0.0297	0.000683467	0.00548	0.00173
0.03053	0.000683467	0.00539	0.00248
0.03137	0.00126	0.0042	0.00235
0.0322	0.00178	0.00375	0.00194
0.033	0.00194	0.00499	0.00199
0.03383	0.00121	0.00575	0.00265
0.03467	0.000508626	0.00474	0.00285
0.0355	0.00129	0.0042	0.00191
0.03637	0.00205	0.00521	0.00129
0.0372	0.00111	0.00593	0.00178
0.03803	0.000460943	0.00529	0.00203
0.03887	0.00186	0.00424	0.00199
0.0397	0.00305	0.00402	0.00262
0.04053	0.00226	0.00509	0.00307
0.04137	0.00124	0.00623	0.0023
0.04217	0.00143	0.00591	0.00176
0.04297	0.00194	0.00518	0.0023
0.04383	0.002	0.00593	0.0025
0.04473	0.00178	0.00672	0.00176
0.04563	0.00159	0.00593	0.00164
0.04647	0.00196	0.00499	0.00291
0.04733	0.0027	0.00496	0.00393
0.04817	0.00261	0.00507	0.00319
0.04903	0.00146	0.00544	0.00199
0.0498	0.000715256	0.0061	0.00238
0.0506	0.00106	0.00588	0.0034
0.05143	0.00178	0.00544	0.00323
0.05227	0.00216	0.00658	0.00275
0.0531	0.00243	0.00787	0.00285
0.05397	0.00283	0.0071	0.00305
0.05483	0.00288	0.00591	0.00337
0.05563	0.00269	0.00653	0.00364
0.0565	0.00291	0.00752	0.00327
0.05733	0.00283	0.00738	0.0031
0.0582	0.00188	0.00712	0.00375
0.05903	0.00161	0.00736	0.00389
0.05987	0.00261	0.00741	0.00318
0.0607	0.00283	0.00742	0.00313
0.0615	0.00226	0.00755	0.00388
0.0623	0.00283	0.00707	0.00385
0.06317	0.00362	0.00671	0.00358
0.064	0.00296	0.0076	0.00434
0.0648	0.00243	0.00866	0.0049
0.06567	0.00308	0.00861	0.00402
0.0665	0.00315	0.00798	0.00345
0.06733	0.00269	0.00723	0.00404
0.06813	0.0031	0.00683	0.00415
0.069	0.00331	0.00768	0.00354
0.06983	0.00235	0.00855	0.00389
0.07063	0.00221	0.00777	0.00499
0.07147	0.00315	0.00703	0.00521
0.07233	0.0031	0.00809	0.00429
0.0732	0.0027	0.00939	0.00313
0.07407	0.0038	0.00944	0.00331
0.0749	0.00496	0.009	0.00531
0.0757	0.00455	0.00865	0.00641
0.0765	0.00389	0.00857	0.00494
0.0773	0.00385	0.00879	0.0042
0.0781	0.00353	0.00844	0.00553
0.07897	0.00313	0.00776	0.00558
0.07983	0.00318	0.0085	0.00404
0.0807	0.00324	0.01019	0.0041
0.08153	0.00354	0.01011	0.00548
0.08237	0.00469	0.0089	0.00593
0.08317	0.00539	0.00935	0.00558
0.084	0.00463	0.01078	0.00531
0.0848	0.00402	0.01094	0.00501
0.08563	0.00463	0.0102	0.00507
0.08643	0.00467	0.01011	0.00558
0.08727	0.0035	0.01014	0.00552
0.0881	0.00296	0.00993	0.00478
0.08893	0.00389	0.01019	0.00464
0.0898	0.00482	0.01055	0.00507
0.0906	0.00456	0.01044	0.00539
0.09143	0.0038	0.01036	0.00582
0.09227	0.00372	0.01076	0.00623
0.09307	0.00472	0.01098	0.00628
0.0939	0.00552	0.01095	0.0065
0.0947	0.00482	0.01129	0.00698
0.0955	0.00377	0.01165	0.0065
0.0963	0.0038	0.01163	0.00504
0.09713	0.00428	0.01138	0.00472
0.09797	0.0042	0.01121	0.0061
0.09877	0.00402	0.01148	0.00693
0.0996	0.00415	0.01213	0.00626
0.10047	0.00429	0.0123	0.00574
0.1013	0.00474	0.01195	0.00606
0.10217	0.00556	0.0123	0.00639
0.103	0.00564	0.0131	0.00641
0.10383	0.00486	0.01302	0.00636
0.10463	0.00486	0.01267	0.00641
0.10547	0.00574	0.01311	0.00698
0.10633	0.00537	0.01324	0.00738
0.10713	0.00377	0.01222	0.00655
0.10793	0.00358	0.01143	0.00556
0.10877	0.00512	0.01198	0.00599
0.1096	0.0061	0.013	0.00703
0.1105	0.00587	0.01318	0.00768
0.11133	0.00566	0.01262	0.00799
0.11217	0.00606	0.01245	0.00747
0.113	0.00634	0.01318	0.00621
0.11383	0.00596	0.01384	0.00621
0.1147	0.0052	0.01359	0.00747
0.11553	0.00485	0.01324	0.00747
0.1164	0.00534	0.01386	0.00626
0.11727	0.00574	0.01434	0.00641
0.11803	0.0052	0.01349	0.00799
0.11887	0.00437	0.01278	0.0085
0.11973	0.00455	0.01362	0.00742
0.12057	0.00566	0.01454	0.00703
0.12143	0.00644	0.01421	0.00782
0.12223	0.00606	0.01397	0.0083
0.12307	0.00529	0.01478	0.00769
0.1239	0.00521	0.01504	0.00683
0.1247	0.00571	0.01402	0.00718
0.12553	0.00621	0.01386	0.00877
0.12633	0.00636	0.01547	0.00941
0.12717	0.00587	0.01618	0.00817
0.12803	0.00561	0.015	0.00725
0.1289	0.00666	0.0145	0.0079
0.12977	0.00749	0.01562	0.00865
0.13063	0.00634	0.0164	0.00873
0.1315	0.00529	0.01558	0.00877
0.13233	0.00631	0.01465	0.00884
0.1332	0.00714	0.015	0.00861
0.134	0.00599	0.0161	0.00838
0.13483	0.0049	0.01631	0.00833
0.1357	0.00547	0.01529	0.00838
0.1365	0.00644	0.01473	0.00844
0.13733	0.00674	0.01586	0.00855
0.13817	0.00656	0.01705	0.00887
0.139	0.00626	0.01666	0.0093
0.13983	0.00668	0.01605	0.00917
0.14067	0.00785	0.01655	0.00869
0.14147	0.00815	0.0172	0.00887
0.14233	0.00701	0.01733	0.00936
0.1432	0.00623	0.01737	0.00919
0.14407	0.00679	0.0172	0.00866
0.1449	0.00733	0.01675	0.00887
0.1457	0.00706	0.01705	0.00979
0.1465	0.00679	0.01787	0.01027
0.14733	0.00701	0.01774	0.00957
0.14817	0.00714	0.01655	0.00892
0.149	0.0071	0.01591	0.00935
0.14987	0.00741	0.01667	0.00954
0.1507	0.00765	0.01794	0.0089
0.15153	0.00728	0.01809	0.00896
0.15233	0.00718	0.01728	0.01014
0.15313	0.00771	0.01742	0.0106
0.15397	0.00771	0.01877	0.01011
0.15477	0.00715	0.01926	0.01051
0.15563	0.00738	0.01844	0.01135
0.15653	0.00795	0.01814	0.01081
0.1574	0.00788	0.01904	0.00976
0.15827	0.0078	0.01966	0.00981
0.15907	0.00838	0.01906	0.01033
0.15987	0.0085	0.01831	0.01078
0.16067	0.00803	0.01884	0.01106
0.1615	0.00803	0.02014	0.01055
0.16233	0.00825	0.02046	0.00979
0.16317	0.00799	0.02001	0.00979
0.16397	0.00812	0.02023	0.01003
0.16477	0.00877	0.02054	0.01001
0.1656	0.0085	0.02003	0.01055
0.16643	0.00771	0.01984	0.01173
0.16723	0.00812	0.02033	0.01208
0.16807	0.00873	0.02033	0.01181
0.16893	0.0082	0.02011	0.01178
0.1698	0.00833	0.02104	0.01089
0.17067	0.00914	0.02235	0.00966
0.17153	0.00857	0.02235	0.01081
0.17233	0.00793	0.02157	0.013
0.17317	0.00896	0.02147	0.01278
0.174	0.00917	0.0219	0.0113
0.1748	0.00776	0.02179	0.01138
0.17563	0.0079	0.02122	0.01218
0.17647	0.00943	0.02146	0.01178
0.17727	0.00939	0.02271	0.01071
0.17807	0.00877	0.02324	0.01078
0.17887	0.00939	0.02235	0.01243
0.17967	0.00965	0.02208	0.01394
0.18047	0.00887	0.02314	0.01349
0.18127	0.00885	0.02354	0.01192
0.1821	0.00935	0.02279	0.0117
0.1829	0.0093	0.02292	0.01254
0.18377	0.00949	0.02403	0.01235
0.18467	0.01024	0.02451	0.01157
0.18553	0.01006	0.02429	0.01232
0.1864	0.00944	0.02398	0.01386
0.1872	0.00987	0.02364	0.0138
0.188	0.01009	0.02351	0.0121
0.18883	0.00885	0.02389	0.01113
0.18963	0.00842	0.02419	0.01141
0.19047	0.00971	0.02438	0.01178
0.1913	0.01009	0.02518	0.01249
0.19213	0.00943	0.02565	0.01386
0.19297	0.01005	0.02495	0.01438
0.1938	0.01084	0.02453	0.01369
0.19463	0.01019	0.02526	0.01297
0.19547	0.0096	0.02565	0.01297
0.19633	0.00952	0.02557	0.01335
0.19717	0.00909	0.02613	0.01318
0.19803	0.00927	0.02659	0.01254
0.1989	0.01022	0.02645	0.01307
0.19973	0.01024	0.02689	0.01442
0.20057	0.01022	0.02785	0.01446
0.20143	0.01124	0.02739	0.01375
0.20223	0.01136	0.02607	0.01389
0.20303	0.01027	0.0264	0.01415
0.20387	0.01022	0.02782	0.01372
0.20473	0.01074	0.02804	0.01322
0.20553	0.01028	0.02732	0.01283
0.20637	0.01006	0.02728	0.01302
0.20717	0.01049	0.02796	0.01442
0.20797	0.01049	0.02858	0.01523
0.20883	0.01036	0.02844	0.01429
0.20967	0.01079	0.02785	0.01407
0.21057	0.01101	0.02848	0.01566
0.21143	0.01079	0.03041	0.01628
0.2123	0.01076	0.0309	0.01526
0.21317	0.01114	0.0298	0.01473
0.21403	0.01156	0.02975	0.01494
0.2149	0.01136	0.03069	0.01494
0.2157	0.01051	0.03063	0.01496
0.2165	0.01032	0.03012	0.015
0.2173	0.01133	0.0305	0.01451
0.21813	0.01211	0.03098	0.01384
0.21893	0.01176	0.03095	0.01386
0.21977	0.01121	0.03093	0.01443
0.2206	0.01124	0.03117	0.0145
0.22143	0.01165	0.03173	0.01399
0.22227	0.01195	0.03219	0.01416
0.2231	0.01187	0.03223	0.01534
0.22397	0.01195	0.03254	0.01586
0.22483	0.01262	0.03311	0.01477
0.2257	0.0133	0.03262	0.01403
0.22653	0.01308	0.03187	0.01558
0.22743	0.01198	0.0332	0.01742
0.22827	0.01081	0.03514	0.01694
0.2291	0.0109	0.03473	0.01553
0.2299	0.01238	0.03373	0.01561
0.23073	0.01308	0.0347	0.01626
0.23157	0.01186	0.03552	0.01591
0.23237	0.01094	0.03457	0.01535
0.23317	0.01208	0.03393	0.01504
0.23397	0.01392	0.03435	0.01477
0.2348	0.01411	0.03478	0.01551
0.2356	0.01235	0.0353	0.01693
0.23637	0.01121	0.03579	0.01698
0.2372	0.0126	0.03565	0.01628
0.2381	0.01423	0.03614	0.01683
0.239	0.01319	0.03789	0.01763
0.2399	0.01163	0.03858	0.0176
0.24077	0.01273	0.03737	0.01785
0.2416	0.01469	0.03667	0.0182
0.24247	0.01432	0.03726	0.01772
0.24323	0.01257	0.03754	0.01747
0.24403	0.0124	0.03778	0.0178
0.24483	0.01357	0.0388	0.01717
0.2457	0.01394	0.0394	0.01597
0.2465	0.01295	0.03918	0.0162
0.24733	0.01211	0.0395	0.01729
0.24817	0.01262	0.03997	0.01742
0.24897	0.01394	0.03935	0.0172
0.24977	0.01446	0.03888	0.01774
0.25057	0.01405	0.04001	0.01812
0.25143	0.01399	0.04114	0.01756
0.2523	0.01432	0.04091	0.01707
0.25317	0.0141	0.04029	0.01737
0.25403	0.01424	0.04052	0.01809
0.2549	0.01516	0.04156	0.01888
0.25567	0.01477	0.04252	0.01939
0.2565	0.01305	0.04241	0.01941
0.25733	0.01313	0.04179	0.01957
0.25817	0.01464	0.04206	0.01953
0.25903	0.01456	0.04303	0.01826
0.25983	0.01365	0.04346	0.0171
0.2606	0.01429	0.04365	0.01802
0.2614	0.01548	0.04435	0.01941
0.26223	0.01577	0.04485	0.01904
0.26303	0.01543	0.04462	0.01839
0.2638	0.01454	0.04447	0.01922
0.26457	0.01357	0.04485	0.01993
0.2654	0.01362	0.04497	0.01928
0.26623	0.01407	0.0445	0.01864
0.2671	0.01432	0.04468	0.01928
0.268	0.01529	0.04611	0.02065
0.2689	0.01601	0.04738	0.0216
0.26977	0.01531	0.04741	0.02117
0.27057	0.01507	0.04724	0.01958
0.27137	0.01616	0.04759	0.01891
0.27217	0.01623	0.0477	0.01998
0.27297	0.01499	0.04741	0.0205
0.27377	0.01472	0.04748	0.01976
0.2746	0.01526	0.04818	0.0198
0.27543	0.01497	0.04913	0.02103
0.2763	0.01464	0.05002	0.02128
0.2771	0.01559	0.05051	0.02031
0.27793	0.01674	0.05034	0.0198
0.2788	0.01651	0.05015	0.01988
0.27963	0.01561	0.0505	0.02001
0.2805	0.01551	0.05107	0.02071
0.2814	0.01618	0.05148	0.02135
0.28223	0.01645	0.0521	0.02089
0.28307	0.01609	0.05261	0.02068
0.28393	0.01601	0.05261	0.02187
0.28477	0.01661	0.0529	0.02257
0.2856	0.01718	0.05376	0.0219
0.28643	0.01702	0.05393	0.02162
0.28723	0.01656	0.05355	0.02235
0.28807	0.01631	0.05404	0.0227
0.28887	0.01623	0.05496	0.02213
0.28973	0.01613	0.05512	0.02135
0.29057	0.01634	0.05496	0.02104
0.29137	0.01701	0.05549	0.0212
0.29217	0.01715	0.05646	0.02146
0.29297	0.01628	0.05738	0.0216
0.2938	0.0157	0.05755	0.02174
0.29467	0.01645	0.05681	0.02249
0.2956	0.0175	0.05663	0.02397
0.2965	0.0175	0.05803	0.02473
0.29737	0.01696	0.05932	0.02391
0.2982	0.01723	0.05927	0.02279
0.299	0.01799	0.05918	0.02243
0.29983	0.01767	0.05976	0.02222
0.30063	0.01675	0.06019	0.02252
0.30147	0.01713	0.06016	0.02359
0.3023	0.01855	0.06008	0.02389
0.3031	0.01917	0.06032	0.02332
0.30393	0.01864	0.06111	0.02367
0.30477	0.01812	0.0622	0.02402
0.30563	0.01815	0.06272	0.02311
0.3065	0.01825	0.06283	0.02294
0.30733	0.01758	0.0634	0.02411
0.3082	0.01648	0.06426	0.02453
0.30907	0.01675	0.06452	0.02438
0.3099	0.01839	0.06426	0.02456
0.3107	0.01939	0.06448	0.02424
0.31157	0.0193	0.06522	0.02398
0.31237	0.01907	0.06579	0.025
0.3132	0.01874	0.06596	0.02562
0.314	0.0185	0.06598	0.02478
0.3148	0.01912	0.06631	0.02465
0.31563	0.01936	0.06739	0.02618
0.31647	0.01806	0.06857	0.0268
0.3173	0.01736	0.06889	0.02592
0.3181	0.01874	0.06905	0.02557
0.31893	0.01992	0.06944	0.026
0.3198	0.01952	0.06949	0.02583
0.3206	0.01947	0.06984	0.02543
0.32147	0.02066	0.07116	0.02575
0.3223	0.02128	0.07178	0.02654
0.32317	0.02062	0.07118	0.02712
0.324	0.01974	0.07148	0.02721
0.32487	0.01939	0.07284	0.02681
0.3257	0.01949	0.07337	0.02602
0.3265	0.01984	0.07312	0.02551
0.32733	0.01987	0.07346	0.026
0.32817	0.0193	0.07443	0.02707
0.329	0.01909	0.07539	0.02732
0.32983	0.02011	0.07556	0.02681
0.33063	0.02154	0.07518	0.02716
0.33147	0.02181	0.07602	0.02831
0.3323	0.02084	0.07799	0.02821
0.33313	0.02006	0.07852	0.02688
0.33397	0.02006	0.0776	0.02658
0.3348	0.02027	0.07782	0.02747
0.33563	0.02035	0.0792	0.02826
0.33643	0.02011	0.07976	0.02869
0.3373	0.02	0.07968	0.02869
0.33813	0.02093	0.08033	0.02824
0.33897	0.022	0.08132	0.02804
0.3398	0.02124	0.08202	0.02826
0.34063	0.02009	0.08268	0.02829
0.34147	0.02119	0.08289	0.02844
0.34227	0.02268	0.08227	0.02888
0.3431	0.02193	0.0824	0.02899
0.3439	0.0205	0.08408	0.02899
0.34473	0.02044	0.08523	0.0295
0.34553	0.02116	0.08496	0.02985
0.34637	0.02211	0.0851	0.02944
0.34717	0.02251	0.08628	0.02939
0.34797	0.02141	0.08707	0.03006
0.34877	0.02085	0.08731	0.03006
0.34963	0.02251	0.08748	0.02948
0.35047	0.02319	0.08769	0.02955
0.35133	0.02151	0.08868	0.03023
0.35217	0.02149	0.09	0.03055
0.35307	0.02332	0.08988	0.03018
0.3539	0.02305	0.08903	0.02948
0.35473	0.02195	0.08963	0.02936
0.35553	0.02282	0.09119	0.03023
0.35633	0.02282	0.09206	0.0312
0.35713	0.02103	0.09244	0.03112
0.35797	0.02114	0.09308	0.03045
0.3588	0.02287	0.09413	0.03082
0.35963	0.02322	0.095	0.03173
0.3605	0.02279	0.09505	0.03161
0.36133	0.02313	0.09492	0.03157
0.36217	0.02343	0.09553	0.03244
0.36303	0.02357	0.09602	0.03257
0.36387	0.02397	0.09597	0.03182
0.3647	0.02367	0.09646	0.03192
0.36557	0.02297	0.0977	0.03266
0.3664	0.0233	0.09863	0.03266
0.36723	0.02375	0.09928	0.03196
0.36807	0.02309	0.1002	0.03192
0.3689	0.02297	0.10095	0.03281
0.36977	0.0241	0.10087	0.03366
0.3706	0.02459	0.10047	0.03355
0.37147	0.0241	0.10091	0.03298
0.37227	0.02384	0.10249	0.03338
0.37307	0.02375	0.1037	0.03428
0.37387	0.02349	0.10373	0.03424
0.3747	0.02375	0.10392	0.03366
0.37557	0.02427	0.10522	0.03381
0.37637	0.02432	0.10649	0.03446
0.3772	0.0244	0.10672	0.03498
0.37807	0.02486	0.10664	0.03498
0.3789	0.02508	0.10716	0.03451
0.37977	0.02489	0.10815	0.03424
0.3806	0.02484	0.10872	0.03443
0.38147	0.02491	0.10893	0.03468
0.38233	0.02481	0.10982	0.03483
0.3832	0.02457	0.11094	0.03508
0.38403	0.02454	0.11104	0.03587
0.38487	0.02497	0.11123	0.03662
0.38567	0.02543	0.11272	0.03622
0.3865	0.02565	0.11387	0.03548
0.3873	0.02586	0.11382	0.0356
0.38817	0.02611	0.1139	0.03618
0.389	0.02616	0.11422	0.03657
0.38983	0.02643	0.11444	0.03697
0.39067	0.02686	0.11541	0.03721
0.39153	0.02651	0.11648	0.03734
0.39237	0.02605	0.11665	0.03783
0.3932	0.02658	0.11733	0.03835
0.39403	0.02653	0.11927	0.03799
0.39487	0.02543	0.12061	0.03711
0.39567	0.02594	0.12056	0.03659
0.3965	0.02732	0.12039	0.03654
0.39737	0.02643	0.12059	0.03719
0.3982	0.02519	0.1207	0.03853
0.39903	0.02634	0.12099	0.0394
0.39983	0.02735	0.12158	0.0395
0.40067	0.02666	0.1224	0.03967
0.4015	0.02634	0.12391	0.03926
0.40233	0.02653	0.12598	0.03812
0.40317	0.02635	0.12687	0.03835
0.404	0.02658	0.12606	0.04023
0.40483	0.02643	0.12563	0.04134
0.40567	0.0253	0.12665	0.04085
0.4065	0.02543	0.12717	0.03993
0.40737	0.02723	0.12665	0.03953
0.4082	0.02758	0.12725	0.03977
0.40903	0.02661	0.12919	0.04055
0.40987	0.02697	0.13053	0.04069
0.4107	0.02785	0.13118	0.03975
0.41153	0.02745	0.13189	0.03997
0.41233	0.02705	0.13245	0.04204
0.41317	0.02696	0.13291	0.04257
0.41397	0.02604	0.13355	0.0408
0.41477	0.02599	0.13383	0.04045
0.4156	0.0275	0.13391	0.04245
0.41643	0.0278	0.13466	0.04365
0.4173	0.02683	0.13595	0.04341
0.41813	0.02772	0.137	0.04363
0.41897	0.02925	0.1376	0.04388
0.4198	0.02872	0.13801	0.04303
0.4206	0.02783	0.13849	0.04236
0.42147	0.02793	0.13906	0.04231
0.42227	0.02748	0.13968	0.04214
0.4231	0.0271	0.14022	0.04284
0.4239	0.02783	0.14067	0.04465
0.42477	0.02762	0.14145	0.04539
0.4256	0.02658	0.14277	0.04447
0.42643	0.02748	0.14351	0.04373
0.42723	0.02925	0.14318	0.04403
0.42807	0.02921	0.14326	0.04455
0.4289	0.02882	0.14435	0.04497
0.4297	0.02974	0.14518	0.04547
0.43053	0.03034	0.14567	0.04589
0.43133	0.02947	0.14691	0.04649
0.43213	0.02793	0.14846	0.04729
0.43293	0.02675	0.1493	0.04706
0.4338	0.02732	0.14938	0.046
0.43463	0.02964	0.14885	0.04606
0.4355	0.03114	0.14861	0.0473
0.43637	0.03041	0.1497	0.04794
0.4372	0.02934	0.15146	0.04764
0.438	0.02964	0.1526	0.04751
0.43883	0.03074	0.15326	0.04776
0.43963	0.03115	0.15361	0.04759
0.44047	0.03022	0.15378	0.04711
0.4413	0.02912	0.1547	0.0473
0.4421	0.02947	0.15574	0.04818
0.44293	0.03039	0.15559	0.0491
0.4438	0.03017	0.15532	0.04988
0.44463	0.02929	0.15647	0.05029
0.4455	0.02942	0.15825	0.05059
0.44637	0.03057	0.1596	0.05089
0.4472	0.03146	0.16047	0.05072
0.44803	0.03101	0.16101	0.05024
0.44887	0.02996	0.16136	0.0502
0.4497	0.03031	0.16149	0.05021
0.45053	0.03163	0.16116	0.05016
0.4514	0.03182	0.16106	0.05094
0.4522	0.03115	0.16238	0.05271
0.45303	0.03128	0.16475	0.0543
0.4539	0.03193	0.16626	0.05444
0.4547	0.0322	0.16651	0.05302
0.45553	0.03223	0.16646	0.05136
0.4564	0.03177	0.16665	0.05037
0.45723	0.03123	0.16683	0.05004
0.45803	0.03171	0.16715	0.05096
0.45887	0.03235	0.16797	0.05363
0.45973	0.03185	0.1691	0.05638
0.46057	0.03136	0.17031	0.05725
0.46143	0.03212	0.17207	0.05676
0.4623	0.03285	0.17387	0.05576
0.46313	0.03257	0.17414	0.05376
0.46397	0.0322	0.17325	0.05182
0.4648	0.0325	0.17309	0.05245
0.46563	0.03314	0.17389	0.05539
0.46647	0.03347	0.17449	0.05792
0.4673	0.03327	0.17498	0.05867
0.4681	0.03322	0.17598	0.05817
0.46897	0.03352	0.17753	0.05701
0.4698	0.03357	0.17916	0.05541
0.47063	0.03336	0.18009	0.05455
0.4715	0.03362	0.18016	0.05541
0.47237	0.03424	0.18005	0.05741
0.4732	0.03432	0.18031	0.06026
0.474	0.03379	0.18102	0.06351
0.47487	0.03344	0.18175	0.06431
0.4757	0.03343	0.18202	0.06129
0.47653	0.03343	0.1826	0.05809
0.47737	0.03365	0.18404	0.05786
0.4782	0.03422	0.18536	0.05867
0.47903	0.03467	0.18608	0.05875
0.47987	0.03471	0.18679	0.05999
0.48067	0.03467	0.18717	0.06248
0.4815	0.03489	0.18749	0.06305
0.48233	0.03525	0.18895	0.0614
0.48317	0.03533	0.19067	0.06054
0.484	0.03486	0.19097	0.06123
0.4848	0.03462	0.19058	0.06237
0.48563	0.03521	0.19067	0.06399
0.48647	0.03564	0.19135	0.06579
0.4873	0.03524	0.19255	0.06628
0.48817	0.03533	0.19371	0.06534
0.48897	0.03657	0.19393	0.06412
0.48983	0.0374	0.19441	0.0632
0.4907	0.03668	0.19639	0.06315
0.49153	0.03576	0.19792	0.06466
0.49237	0.03581	0.19712	0.06676
0.4932	0.03629	0.19609	0.06809
0.49403	0.03651	0.19679	0.06871
0.4948	0.03668	0.19809	0.06777
0.4956	0.03705	0.19886	0.06469
0.49647	0.03745	0.19943	0.06245
0.4973	0.03772	0.20035	0.06417
0.49813	0.0377	0.20191	0.06797
0.499	0.0375	0.20348	0.07054
0.49983	0.03797	0.20366	0.07175
0.50063	0.03907	0.20277	0.07242
0.50147	0.03886	0.20326	0.07161
0.50227	0.03723	0.2056	0.06884
0.50313	0.0367	0.20714	0.06636
0.50397	0.03794	0.2066	0.06717
0.5048	0.03885	0.20625	0.07126
0.50563	0.03877	0.20754	0.07458
0.50647	0.03874	0.20863	0.07496
0.5073	0.03915	0.2089	0.07456
0.50813	0.03972	0.20984	0.07408
0.50893	0.04005	0.21114	0.07175
0.50973	0.03969	0.21156	0.06932
0.51057	0.03912	0.21202	0.07021
0.51137	0.03926	0.21296	0.07337
0.51217	0.03974	0.21305	0.0759
0.513	0.03994	0.21264	0.07747
0.51377	0.03982	0.2135	0.07799
0.5146	0.03964	0.21537	0.07647
0.51547	0.04034	0.21636	0.07413
0.5163	0.04185	0.21644	0.07373
0.51713	0.04215	0.21698	0.07531
0.51797	0.04088	0.21846	0.07709
0.51883	0.04045	0.21974	0.07866
0.51967	0.04142	0.21987	0.07971
0.52047	0.04193	0.21952	0.07977
0.5213	0.0415	0.22017	0.07977
0.52213	0.04098	0.2216	0.0796
0.52297	0.04133	0.2223	0.07817
0.52377	0.04292	0.22186	0.07726
0.5246	0.04419	0.22195	0.07901
0.52543	0.04354	0.22353	0.08092
0.5263	0.04269	0.22499	0.08086
0.52717	0.0433	0.22537	0.08121
0.528	0.04384	0.22566	0.08338
0.52883	0.04344	0.22639	0.08462
0.52967	0.04339	0.22705	0.08351
0.5305	0.04369	0.22802	0.08262
0.53133	0.04395	0.22902	0.08365
0.53217	0.04493	0.22891	0.08518
0.53303	0.04589	0.22899	0.08553
0.53387	0.04511	0.23081	0.08527
0.5347	0.04419	0.23257	0.08572
0.53553	0.04538	0.23274	0.08682
0.5364	0.04668	0.23282	0.08771
0.53723	0.04598	0.23375	0.08828
0.53803	0.04511	0.23495	0.08836
0.53887	0.04554	0.23605	0.08783
0.53967	0.04622	0.2365	0.08752
0.5405	0.04675	0.2364	0.08788
0.54137	0.04705	0.23697	0.08879
0.5422	0.04673	0.23832	0.09
0.54303	0.04695	0.23894	0.09117
0.54387	0.04829	0.23847	0.09197
0.54473	0.04835	0.23843	0.09251
0.54557	0.04652	0.24014	0.09268
0.54647	0.04635	0.24217	0.09259
0.54733	0.04841	0.24234	0.09321
0.54817	0.04899	0.24172	0.09445
0.549	0.04805	0.24292	0.09478
0.5498	0.04854	0.24478	0.09448
0.55063	0.04961	0.24481	0.0954
0.55143	0.04943	0.24449	0.09681
0.55227	0.04943	0.24565	0.09661
0.5531	0.04991	0.247	0.0958
0.55393	0.04964	0.24773	0.09642
0.5548	0.04948	0.24864	0.09753
0.55567	0.04999	0.24945	0.09764
0.55653	0.05026	0.25002	0.0977
0.55733	0.05078	0.25098	0.09905
0.5582	0.05166	0.25191	0.10044
0.55903	0.0514	0.25229	0.10082
0.55987	0.05093	0.25244	0.10136
0.56067	0.05198	0.25252	0.10285
0.5615	0.05272	0.2526	0.10422
0.56233	0.0518	0.25368	0.10487
0.56317	0.0515	0.25539	0.10497
0.564	0.05264	0.25601	0.10457
0.56483	0.05302	0.25608	0.10398
0.5657	0.05252	0.25733	0.10368
0.5665	0.05299	0.25881	0.10398
0.56733	0.05418	0.25903	0.10522
0.56813	0.05466	0.25908	0.10695
0.56897	0.05449	0.25992	0.10804
0.56983	0.05439	0.2607	0.1084
0.57067	0.05461	0.26104	0.1088
0.5715	0.05496	0.26164	0.10942
0.57233	0.05503	0.26261	0.10974
0.5732	0.0552	0.26377	0.10962
0.57407	0.05589	0.26499	0.11042
0.5749	0.05641	0.26579	0.11293
0.57573	0.05633	0.26644	0.115
0.57657	0.05665	0.26738	0.11484
0.5774	0.05725	0.26808	0.11444
0.5782	0.05681	0.26821	0.11549
0.579	0.05643	0.26863	0.11619
0.57983	0.05782	0.26948	0.11557
0.58063	0.05894	0.27	0.11554
0.58147	0.05829	0.27059	0.1167
0.5823	0.05841	0.27183	0.11783
0.58317	0.05976	0.27253	0.1184
0.584	0.05967	0.27239	0.11824
0.5848	0.05862	0.27324	0.11795
0.5856	0.05897	0.27502	0.11924
0.58643	0.05981	0.27566	0.12145
0.5873	0.0603	0.27571	0.12218
0.5881	0.06121	0.27658	0.12237
0.58893	0.0618	0.27754	0.12391
0.58977	0.0615	0.27787	0.12514
0.5906	0.06193	0.27825	0.12501
0.59143	0.06275	0.27912	0.12576
0.59223	0.06224	0.28046	0.12738
0.59307	0.06185	0.28164	0.128
0.5939	0.06289	0.2816	0.12806
0.5947	0.06334	0.28116	0.12859
0.5955	0.06297	0.28253	0.12881
0.59633	0.06374	0.28489	0.12859
0.59713	0.06461	0.28524	0.12897
0.59797	0.06429	0.2841	0.13022
0.59877	0.06423	0.28491	0.13145
0.5996	0.06474	0.28745	0.13188
0.60043	0.06447	0.28817	0.13224
0.6013	0.0644	0.28734	0.13371
0.60217	0.06571	0.28807	0.13553
0.60303	0.06663	0.29006	0.13611
0.60387	0.0662	0.29058	0.13576
0.6047	0.0662	0.29006	0.13628
0.6055	0.06709	0.2906	0.13809
0.6063	0.06717	0.29213	0.1393
0.60713	0.06677	0.29324	0.13886
0.60797	0.06777	0.29394	0.13849
0.60883	0.06933	0.29464	0.13973
0.60967	0.06951	0.29531	0.14119
0.6105	0.06898	0.29575	0.14124
0.61133	0.06911	0.29615	0.1407
0.61217	0.06968	0.29694	0.14157
0.613	0.07043	0.29813	0.14415
0.61383	0.0711	0.29901	0.14612
0.6147	0.0706	0.29939	0.1461
0.61553	0.06973	0.30042	0.14582
0.61637	0.07051	0.30212	0.14666
0.6172	0.07207	0.30262	0.1478
0.61807	0.07229	0.30182	0.14858
0.6189	0.07197	0.30214	0.14917
0.61977	0.07272	0.30408	0.14985
0.6206	0.07381	0.30521	0.15089
0.6214	0.07423	0.30499	0.15189
0.6222	0.07407	0.30538	0.15203
0.62303	0.07386	0.30704	0.15211
0.6239	0.07443	0.30831	0.15295
0.62473	0.07575	0.30826	0.15361
0.62553	0.07637	0.30789	0.15437
0.62637	0.07588	0.30851	0.1562
0.62717	0.07571	0.30993	0.15705
0.62807	0.07615	0.3108	0.15651
0.62897	0.07645	0.31112	0.15779
0.62983	0.07717	0.31214	0.16052
0.63067	0.07836	0.31381	0.16082
0.6315	0.07854	0.31457	0.15969
0.63237	0.07806	0.3142	0.1606
0.63317	0.07896	0.31416	0.16241
0.634	0.08012	0.31492	0.16321
0.63483	0.07954	0.31589	0.16343
0.63567	0.07887	0.31703	0.16365
0.6365	0.0803	0.31843	0.16422
0.6373	0.08197	0.31926	0.16608
0.63813	0.08143	0.31942	0.16789
0.639	0.08028	0.32039	0.16775
0.63987	0.08063	0.32201	0.16745
0.64067	0.0816	0.32217	0.16907
0.64147	0.08202	0.32112	0.17041
0.6423	0.08217	0.32147	0.1699
0.64313	0.08284	0.32333	0.16977
0.64397	0.08424	0.3246	0.17091
0.64483	0.08535	0.32495	0.17215
0.64567	0.0851	0.32565	0.17344
0.64653	0.0843	0.32716	0.17498
0.64733	0.08446	0.3286	0.17589
0.64817	0.08515	0.32838	0.17625
0.649	0.08548	0.32703	0.17686
0.64987	0.0858	0.32752	0.17748
0.6507	0.0865	0.33016	0.1778
0.65153	0.08739	0.33151	0.17824
0.65233	0.08823	0.33091	0.17889
0.65317	0.08839	0.33174	0.17977
0.65397	0.08779	0.33407	0.18123
0.6548	0.08766	0.33474	0.18272
0.65563	0.08839	0.33385	0.18325
0.65653	0.08915	0.33429	0.18342
0.65737	0.08968	0.3358	0.18417
0.65823	0.08976	0.33636	0.18508
0.65907	0.08971	0.33641	0.18578
0.65987	0.09065	0.33738	0.18648
0.66067	0.09162	0.33894	0.18737
0.6615	0.09098	0.33989	0.18849
0.6623	0.0906	0.34003	0.18959
0.66313	0.09236	0.34041	0.19035
0.66393	0.09408	0.34191	0.1912
0.6648	0.09391	0.34329	0.1921
0.66563	0.09367	0.34312	0.1925
0.66647	0.09456	0.34289	0.19274
0.6673	0.09514	0.34431	0.19352
0.66813	0.09464	0.3455	0.19466
0.66893	0.09446	0.34523	0.19585
0.6698	0.09526	0.34568	0.19712
0.67063	0.09588	0.34747	0.19798
0.6715	0.09607	0.3483	0.19838
0.6723	0.09699	0.34784	0.19911
0.67313	0.09801	0.34827	0.19987
0.67397	0.09782	0.34981	0.20014
0.67477	0.09727	0.35092	0.20092
0.67557	0.09789	0.35122	0.20229
0.6764	0.09891	0.3514	0.20312
0.67723	0.0994	0.352	0.2037
0.67807	0.09983	0.35303	0.20499
0.67887	0.10036	0.35351	0.20614
0.67967	0.10077	0.35332	0.20665
0.68047	0.10138	0.354	0.20701
0.6813	0.10161	0.35566	0.20723
0.68213	0.10117	0.35642	0.20731
0.683	0.10161	0.35652	0.2082
0.68383	0.10314	0.35772	0.21002
0.68467	0.10333	0.35968	0.21127
0.6855	0.10222	0.36065	0.21156
0.68633	0.10274	0.36039	0.21207
0.68717	0.10481	0.36023	0.21321
0.68797	0.1054	0.36092	0.2145
0.6888	0.10443	0.36165	0.21532
0.68963	0.10448	0.36184	0.21547
0.69047	0.10575	0.36241	0.21572
0.6913	0.1064	0.36359	0.2168
0.69213	0.10641	0.3644	0.2179
0.69297	0.10689	0.3654	0.21798
0.69383	0.10781	0.36726	0.21806
0.69467	0.10896	0.36813	0.21965
0.6955	0.10985	0.36739	0.22133
0.69633	0.10967	0.36761	0.22143
0.69717	0.10923	0.36936	0.22173
0.698	0.10978	0.37004	0.22383
0.69883	0.11047	0.3695	0.22559
0.6997	0.11042	0.36964	0.22581
0.70057	0.11085	0.37127	0.22583
0.7014	0.11183	0.37373	0.2264
0.70223	0.11207	0.37524	0.22718
0.7031	0.11201	0.37475	0.22812
0.7039	0.11271	0.37448	0.22887
0.7047	0.11319	0.37627	0.2293
0.7055	0.11298	0.37746	0.23049
0.70637	0.11349	0.37634	0.23279
0.7072	0.11465	0.37589	0.23389
0.70803	0.11498	0.37769	0.23309
0.70887	0.11522	0.37924	0.23309
0.7097	0.11684	0.37958	0.23472
0.71053	0.11821	0.38025	0.23568
0.7114	0.11746	0.38126	0.23559
0.71227	0.11624	0.38166	0.23595
0.71313	0.11684	0.38214	0.23727
0.71397	0.11835	0.38338	0.23912
0.71483	0.119	0.38449	0.2409
0.7157	0.11883	0.38492	0.24147
0.71647	0.11883	0.38546	0.2412
0.7173	0.1198	0.38659	0.24187
0.7181	0.12097	0.3874	0.24328
0.7189	0.12064	0.3873	0.24401
0.71977	0.11967	0.38695	0.24459
0.7206	0.12089	0.38765	0.24548
0.72147	0.12326	0.38937	0.2457
0.7223	0.12326	0.39064	0.24595
0.72313	0.12202	0.39096	0.24732
0.72397	0.12264	0.39193	0.24834
0.72483	0.12385	0.39396	0.24869
0.72567	0.12388	0.39493	0.24996
0.72653	0.12445	0.3943	0.25182
0.72737	0.12573	0.39417	0.25288
0.72823	0.12579	0.39511	0.25301
0.72907	0.12568	0.39576	0.25291
0.7299	0.12693	0.39616	0.25361
0.73073	0.12763	0.39678	0.25538
0.73157	0.12665	0.39749	0.25675
0.73237	0.12584	0.39889	0.25687
0.7332	0.12644	0.40091	0.25733
0.734	0.12801	0.40218	0.25899
0.7348	0.1293	0.40258	0.26013
0.7356	0.1294	0.40307	0.26005
0.73643	0.12933	0.40325	0.25984
0.73723	0.13057	0.40269	0.26015
0.7381	0.13185	0.40267	0.26137
0.739	0.13129	0.40361	0.26345
0.73987	0.13027	0.40461	0.26487
0.74073	0.13105	0.40584	0.26542
0.7416	0.13277	0.40782	0.26658
0.74243	0.13339	0.40924	0.2679
0.7432	0.13323	0.40906	0.26789
0.744	0.1338	0.40886	0.26724
0.74483	0.13475	0.40976	0.26755
0.74563	0.1352	0.41038	0.26863
0.74643	0.13537	0.41018	0.26983
0.74727	0.13533	0.4107	0.27148
0.74817	0.13477	0.4125	0.27318
0.749	0.13493	0.41386	0.27363
0.7498	0.13644	0.41393	0.27353
0.75063	0.13766	0.41386	0.27415
0.7515	0.13758	0.41467	0.27494
0.7523	0.13771	0.41617	0.27544
0.75313	0.13905	0.41726	0.27618
0.75397	0.14022	0.41766	0.27736
0.7548	0.14005	0.41828	0.27844
0.75567	0.13955	0.4192	0.27932
0.7565	0.1399	0.41951	0.28016
0.75733	0.14057	0.41965	0.28076
0.75817	0.14079	0.42065	0.2813
0.75897	0.14105	0.42162	0.28249
0.7598	0.14172	0.42175	0.28397
0.76063	0.14264	0.42214	0.28478
0.76143	0.14362	0.42343	0.28524
0.76223	0.1445	0.42458	0.2858
0.76303	0.1445	0.4248	0.28636
0.7638	0.14393	0.42497	0.28672
0.7646	0.14423	0.42624	0.2875
0.7654	0.14502	0.42771	0.28865
0.76623	0.14515	0.42763	0.28939
0.7671	0.14563	0.42691	0.29028
0.76797	0.14699	0.42775	0.29208
0.76883	0.1475	0.4293	0.29314
0.7697	0.14739	0.42977	0.29267
0.77053	0.14841	0.43014	0.29289
0.77137	0.14922	0.43135	0.29434
0.77217	0.14838	0.43263	0.29538
0.77297	0.1479	0.43375	0.29618
0.77377	0.14885	0.43475	0.29715
0.77463	0.1495	0.43534	0.29821
0.77547	0.14965	0.43607	0.29996
0.7763	0.15052	0.43678	0.30182
0.77713	0.15163	0.43642	0.30219
0.77797	0.15219	0.43608	0.3016
0.7788	0.15241	0.43748	0.30177
0.77963	0.15243	0.43921	0.30235
0.7805	0.15256	0.43979	0.30227
0.78133	0.15345	0.44036	0.30241
0.78223	0.15454	0.44171	0.30355
0.78307	0.15483	0.44247	0.30495
0.7839	0.15505	0.44223	0.30602
0.78473	0.15577	0.44241	0.30711
0.78557	0.15602	0.44384	0.30853
0.7864	0.15594	0.44549	0.31002
0.78723	0.15704	0.44611	0.3109
0.7881	0.15842	0.44626	0.3113
0.7889	0.15833	0.44708	0.31222
0.78973	0.15779	0.44847	0.3132
0.79057	0.15825	0.44956	0.31393
0.79133	0.1588	0.44991	0.31508
0.79213	0.15858	0.44964	0.31629
0.79297	0.15868	0.44969	0.31659
0.79383	0.15985	0.45083	0.31657
0.7947	0.16141	0.4522	0.31684
0.79563	0.16225	0.45273	0.31759
0.79653	0.16233	0.45296	0.31896
0.79737	0.16273	0.45396	0.32032
0.7982	0.16378	0.45541	0.32107
0.79903	0.16422	0.45625	0.32191
0.79987	0.16373	0.45595	0.32333
0.80067	0.1634	0.45533	0.32377
0.80147	0.16378	0.45616	0.3232
0.80227	0.16457	0.45816	0.32417
0.8031	0.16569	0.45916	0.32689
0.8039	0.16642	0.45916	0.32852
0.80477	0.16638	0.46021	0.32873
0.8056	0.16669	0.46204	0.32946
0.80647	0.16761	0.46269	0.33077
0.8073	0.16809	0.46225	0.33113
0.80813	0.16796	0.46233	0.33043
0.809	0.16788	0.46336	0.32972
0.80987	0.16832	0.46493	0.32972
0.81073	0.1698	0.46652	0.33108
0.8115	0.1715	0.46762	0.33352
0.81233	0.17153	0.46787	0.33488
0.81317	0.17044	0.46792	0.33455
0.814	0.17096	0.46814	0.33501
0.81487	0.17276	0.46846	0.33703
0.8157	0.17317	0.46921	0.33836
0.81653	0.17238	0.4704	0.33865
0.81737	0.17249	0.47145	0.33954
0.81817	0.17365	0.47261	0.34162
0.81893	0.17452	0.47396	0.34369
0.81973	0.17471	0.47426	0.34413
0.82057	0.17482	0.47386	0.34289
0.82143	0.17522	0.47468	0.34215
0.8223	0.17608	0.47612	0.34351
0.82317	0.17716	0.4763	0.34545
0.82403	0.17757	0.47626	0.34601
0.8249	0.17722	0.47749	0.34618
0.82573	0.1773	0.47886	0.34744
0.82657	0.17815	0.47952	0.34866
0.8274	0.1788	0.48022	0.34884
0.82817	0.17885	0.48084	0.34911
0.82903	0.17875	0.48122	0.35033
0.82983	0.17912	0.48202	0.35197
0.83067	0.18066	0.48296	0.35343
0.8315	0.18231	0.48366	0.35475
0.83237	0.18183	0.48463	0.35558
0.83317	0.18074	0.48569	0.35563
0.83397	0.18202	0.48625	0.35585
0.83477	0.18374	0.48666	0.35682
0.83563	0.18315	0.48728	0.35756
0.83643	0.18237	0.48772	0.35779
0.83727	0.18338	0.4883	0.35826
0.8381	0.18438	0.4896	0.35919
0.83897	0.18492	0.49071	0.36043
0.8398	0.18598	0.49071	0.36178
0.84063	0.18651	0.49071	0.36224
0.84147	0.18649	0.49224	0.36217
0.84227	0.1874	0.49396	0.36319
0.8431	0.1881	0.49384	0.36519
0.8439	0.18729	0.49361	0.36624
0.84473	0.18689	0.49507	0.36632
0.84557	0.18808	0.49609	0.36729
0.84637	0.18932	0.49508	0.36898
0.84717	0.18991	0.49493	0.36963
0.84793	0.19026	0.49688	0.36942
0.84877	0.19026	0.49896	0.36977
0.8496	0.19043	0.50004	0.37069
0.85047	0.19156	0.50023	0.37122
0.85137	0.19258	0.50023	0.37131
0.85223	0.1924	0.50125	0.37211
0.85307	0.1921	0.5024	0.37347
0.8539	0.19293	0.50181	0.37417
0.85473	0.19407	0.50131	0.37444
0.85557	0.19449	0.50322	0.3754
0.85637	0.19471	0.50524	0.37691
0.85717	0.19517	0.50537	0.37815
0.85797	0.19563	0.50553	0.37912
0.85877	0.19636	0.5068	0.38044
0.85963	0.1973	0.50764	0.38196
0.86047	0.19746	0.50785	0.3825
0.8613	0.19689	0.50852	0.38226
0.86213	0.1973	0.50953	0.3829
0.86297	0.19884	0.5101	0.38466
0.86383	0.19957	0.51028	0.3859
0.86467	0.19914	0.51101	0.38619
0.86553	0.19932	0.51215	0.38691
0.8664	0.20026	0.51265	0.38832
0.86727	0.20076	0.51273	0.3888
0.86813	0.201	0.5137	0.3883
0.86897	0.20183	0.51511	0.38862
0.8698	0.20254	0.51573	0.38973
0.8706	0.20253	0.51587	0.3902
0.8714	0.20254	0.51632	0.39034
0.87227	0.20301	0.51732	0.39163
0.87307	0.20334	0.51864	0.3935
0.87387	0.20375	0.51894	0.39426
0.8747	0.20455	0.51821	0.39449
0.87547	0.20526	0.51894	0.39573
0.8763	0.20583	0.52112	0.39721
0.87717	0.20644	0.5219	0.39789
0.87807	0.20638	0.52125	0.39819
0.87893	0.20598	0.52204	0.39852
0.87983	0.20668	0.5242	0.39946
0.8807	0.208	0.52533	0.40108
0.88157	0.20839	0.52508	0.4017
0.88237	0.2083	0.52516	0.40137
0.8832	0.20878	0.52602	0.40228
0.88403	0.20974	0.52657	0.40426
0.88483	0.21041	0.52675	0.40542
0.88563	0.21038	0.52767	0.40566
0.8865	0.21021	0.52921	0.40652
0.88733	0.21086	0.5304	0.40832
0.88813	0.21214	0.53115	0.40946
0.88893	0.21307	0.53129	0.40941
0.88977	0.21327	0.53082	0.4096
0.8906	0.2131	0.53088	0.41051
0.89147	0.21332	0.53218	0.4113
0.89233	0.21432	0.53401	0.41224
0.8932	0.21509	0.53517	0.41386
0.89407	0.21496	0.53525	0.4149
0.8949	0.21512	0.53498	0.41458
0.8957	0.21604	0.53604	0.41471
0.89653	0.21671	0.53789	0.41595
0.89737	0.21702	0.53778	0.41664
0.8982	0.21737	0.53647	0.41669
0.89903	0.21745	0.53767	0.41774
0.89987	0.21785	0.54086	0.4199
0.9007	0.21909	0.54189	0.42167
0.9015	0.21963	0.54045	0.42192
0.9023	0.21919	0.54022	0.4213
0.90313	0.21966	0.54256	0.42171
0.90393	0.22073	0.54474	0.42365
0.9048	0.22051	0.54469	0.42529
0.90567	0.22041	0.54417	0.4255
0.90653	0.2219	0.5453	0.42558
0.90737	0.22329	0.54676	0.42686
0.90823	0.22362	0.54703	0.42793
0.90907	0.2238	0.5472	0.42731
0.9099	0.22367	0.5482	0.42729
0.9107	0.22353	0.54925	0.42987
0.9115	0.22456	0.54971	0.4326
0.9123	0.22566	0.55	0.43362
0.9131	0.22516	0.55073	0.43392
0.91393	0.22489	0.55213	0.43427
0.9148	0.22604	0.5531	0.43462
0.91563	0.22678	0.55323	0.43515
0.91647	0.22702	0.55407	0.43507
0.9173	0.22807	0.55548	0.4341
0.91817	0.22869	0.55556	0.43419
0.91903	0.22804	0.55507	0.43619
0.91987	0.22812	0.55626	0.43796
0.92067	0.2293	0.5578	0.43885
0.92147	0.22944	0.55763	0.44034
0.92227	0.2289	0.55741	0.44176
0.9231	0.2298	0.55879	0.44247
0.9239	0.23152	0.56027	0.44347
0.92473	0.2322	0.56024	0.444
0.92557	0.23203	0.55984	0.44327
0.9264	0.23203	0.56098	0.44343
0.92723	0.23249	0.56311	0.44516
0.92807	0.23346	0.56402	0.4464
0.9289	0.23416	0.56351	0.44661
0.9297	0.23394	0.56372	0.4475
0.93047	0.23411	0.56534	0.44926
0.9313	0.23529	0.56659	0.45044
0.9321	0.23561	0.56663	0.45087
0.93293	0.23473	0.56671	0.45102
0.93377	0.23481	0.56767	0.45114
0.93463	0.23635	0.56825	0.45203
0.9355	0.23758	0.56809	0.45371
0.93637	0.2375	0.56918	0.45414
0.9372	0.23707	0.5713	0.45327
0.93803	0.23759	0.57192	0.45371
0.93883	0.23894	0.57155	0.45589
0.93963	0.24004	0.57265	0.45745
0.94047	0.24053	0.57421	0.45775
0.9413	0.24061	0.57441	0.45832
0.94213	0.24061	0.57438	0.45929
0.94297	0.24093	0.57508	0.46004
0.9438	0.24165	0.5758	0.46118
0.94463	0.24217	0.57648	0.46264
0.9455	0.24249	0.57732	0.46312
0.94633	0.24327	0.57817	0.46309
0.9472	0.24406	0.57901	0.46398
0.948	0.24409	0.57975	0.46547
0.94883	0.24409	0.57996	0.46635
0.9497	0.24489	0.58006	0.4666
0.95053	0.2459	0.58098	0.46749
0.95137	0.24678	0.58212	0.4693
0.95223	0.24719	0.58236	0.47045
0.95307	0.24665	0.58266	0.47027
0.95387	0.2463	0.58403	0.47045
0.95467	0.24719	0.58508	0.47175
0.9555	0.24807	0.58514	0.47296
0.95637	0.24816	0.586	0.47345
0.95723	0.24867	0.58764	0.47393
0.9581	0.2497	0.58789	0.4749
0.95893	0.2501	0.58726	0.47582
0.95973	0.25028	0.58812	0.47631
0.96057	0.25115	0.58967	0.47688
0.96143	0.25172	0.59024	0.47808
0.9623	0.25129	0.59047	0.47957
0.96313	0.25137	0.59125	0.4804
0.96403	0.25272	0.59222	0.4807
0.96483	0.25387	0.59301	0.48134
0.96563	0.25388	0.59338	0.48221
0.96643	0.25376	0.59349	0.48286
0.96723	0.25431	0.5945	0.4834
0.96807	0.25511	0.59611	0.48375
0.96897	0.25573	0.59636	0.48361
0.9698	0.25616	0.59594	0.4834
0.97063	0.25613	0.59698	0.48525
0.97147	0.2562	0.59861	0.49014
0.97237	0.257	0.59907	0.49388
0.97323	0.25771	0.59937	0.49291
0.97407	0.25764	0.59999	0.49168
0.9749	0.25789	0.60021	0.49326
0.9757	0.25899	0.60051	0.49321
0.97653	0.25948	0.60151	0.49116
0.97737	0.25951	0.60255	0.49186
0.9782	0.26021	0.60325	0.49353
0.979	0.2607	0.60369	0.49268
0.97983	0.26032	0.60412	0.49281
0.98067	0.2608	0.60514	0.49586
0.9815	0.26244	0.60651	0.49802
0.98237	0.26339	0.6066	0.49895
0.9832	0.26326	0.60614	0.50084
0.98403	0.26344	0.6076	0.50163
0.98483	0.26441	0.60986	0.50092
0.98563	0.26484	0.60954	0.50178
0.9865	0.26428	0.60825	0.50295
0.9873	0.26426	0.60962	0.50211
0.98817	0.26573	0.61215	0.50222
0.989	0.26709	0.61285	0.50486
0.98987	0.26697	0.61245	0.50643
0.9907	0.26679	0.61277	0.50626
0.99153	0.26766	0.61391	0.50707
0.99233	0.26833	0.61534	0.50864
0.99317	0.26838	0.61593	0.50936
0.99397	0.26898	0.61526	0.50974
0.99477	0.2697	0.61514	0.51001
0.9956	0.26948	0.61676	0.50991
0.99643	0.26913	0.61822	0.51063
0.9973	0.26987	0.61854	0.51238
0.99817	0.27124	0.61919	0.51341
0.999	0.27215	0.62024	0.51363
0.99983	0.27227	0.62094	0.51432
1.00067	0.27229	0.62195	0.51546
1.0015	0.27289	0.62288	0.51672
1.00233	0.27366	0.62215	0.51764
1.00313	0.27351	0.6213	0.51772
1.004	0.27321	0.6228	0.51794
1.0048	0.27444	0.62488	0.51934
1.0056	0.27603	0.62509	0.52059
1.0064	0.27555	0.62478	0.52098
1.00723	0.27445	0.62598	0.52168
1.0081	0.27568	0.62792	0.52331
1.00893	0.27779	0.62919	0.52482
1.00977	0.27782	0.62928	0.52522
1.0106	0.27699	0.62863	0.52471
1.01143	0.27784	0.62869	0.52446
1.01223	0.27941	0.63001	0.52562
1.01307	0.27973	0.63098	0.52684
1.01387	0.27901	0.63092	0.5263
1.0147	0.27893	0.63162	0.52586
1.01553	0.28022	0.63349	0.52821
1.0164	0.28172	0.63461	0.53236
1.0172	0.28187	0.63486	0.53507
1.018	0.28149	0.63537	0.53485
1.01883	0.28176	0.63562	0.53345
1.01967	0.28227	0.6355	0.53353
1.0205	0.28276	0.63628	0.53463
1.02133	0.28386	0.63756	0.53493
1.02213	0.28478	0.63801	0.53509
1.02297	0.28456	0.63848	0.53584
1.0238	0.28439	0.6398	0.53657
1.02463	0.28542	0.64087	0.53751
1.02547	0.2865	0.64114	0.53846
1.0263	0.28594	0.64114	0.5383
1.02713	0.28491	0.64127	0.5386
1.02797	0.28602	0.64227	0.54097
1.02887	0.28818	0.64383	0.5431
1.02973	0.28793	0.64416	0.54297
1.03053	0.28647	0.64365	0.54262
1.03133	0.28788	0.64475	0.54394
1.03217	0.29095	0.64685	0.54561
1.033	0.29113	0.64726	0.54631
1.03383	0.28903	0.64645	0.54663
1.03467	0.28844	0.64694	0.54708
1.03553	0.28993	0.6489	0.54782
1.0364	0.29157	0.65029	0.54913
1.03723	0.29198	0.65037	0.55056
1.03807	0.2917	0.6505	0.5513
1.0389	0.29251	0.65157	0.55173
1.03973	0.29418	0.65249	0.55262
1.04053	0.29416	0.65246	0.5535
1.04137	0.29302	0.65246	0.55362
1.0422	0.29383	0.65317	0.5537
1.04303	0.29575	0.65417	0.55447
1.04387	0.29554	0.65509	0.55579
1.04477	0.29427	0.65594	0.55718
1.04563	0.29491	0.65654	0.55804
1.0465	0.29686	0.65699	0.55822
1.04733	0.29774	0.65773	0.5585
1.0482	0.29744	0.6587	0.55931
1.049	0.29777	0.65916	0.56033
1.0498	0.29901	0.65932	0.56133
1.0506	0.29953	0.65986	0.56218
1.05143	0.29883	0.66088	0.56292
1.05227	0.29867	0.6618	0.56397
1.0531	0.30012	0.6622	0.56486
1.05393	0.30152	0.66228	0.56508
1.0548	0.30157	0.66299	0.56601
1.05563	0.30127	0.6647	0.56879
1.0565	0.30158	0.6659	0.57073
1.05733	0.30204	0.66576	0.56949
1.05817	0.30241	0.66584	0.56826
1.05903	0.30319	0.66713	0.57001
1.05983	0.30403	0.66808	0.57155
1.06067	0.30425	0.66784	0.5709
1.0615	0.30457	0.6681	0.57122
1.06233	0.30562	0.66937	0.57302
1.06317	0.30629	0.67024	0.57379
1.064	0.30572	0.67034	0.57416
1.06483	0.30508	0.67075	0.57538
1.06567	0.30583	0.67196	0.57659
1.06647	0.30746	0.67312	0.57786
1.0673	0.30835	0.67369	0.57963
1.06817	0.30834	0.67382	0.58033
1.06897	0.30885	0.67404	0.57963
1.06983	0.31007	0.67469	0.57972
1.07063	0.31034	0.67568	0.58098
1.0715	0.30966	0.67646	0.58139
1.07237	0.3098	0.67681	0.58115
1.0732	0.31085	0.67725	0.58201
1.07407	0.31149	0.67819	0.58376
1.07493	0.31169	0.67903	0.58498
1.07573	0.31184	0.67933	0.58579
1.07653	0.31187	0.67964	0.58668
1.07733	0.31209	0.68046	0.5875
1.07813	0.31285	0.68148	0.5884
1.07897	0.31393	0.6825	0.58966
1.07983	0.31474	0.68304	0.59032
1.08067	0.31482	0.68281	0.59012
1.08147	0.31478	0.68329	0.59072
1.0823	0.31567	0.6852	0.59244
1.08313	0.31664	0.68628	0.59315
1.08403	0.31629	0.68568	0.59258
1.08483	0.31624	0.68611	0.59319
1.08567	0.31803	0.68809	0.59509
1.08647	0.31954	0.6889	0.59614
1.08727	0.31896	0.68827	0.59636
1.0881	0.31783	0.68844	0.5973
1.08893	0.31799	0.68968	0.59861
1.08977	0.31942	0.69073	0.59932
1.0906	0.32112	0.69102	0.60007
1.09143	0.32142	0.69083	0.60069
1.09227	0.32042	0.691	0.60039
1.0931	0.32063	0.69227	0.60069
1.0939	0.32244	0.69348	0.60258
1.0947	0.32318	0.69353	0.60415
1.0955	0.32234	0.69366	0.60438
1.09633	0.32244	0.69505	0.60479
1.09713	0.32398	0.69634	0.60574
1.09797	0.32496	0.6965	0.60641
1.09877	0.32527	0.6966	0.6072
1.0996	0.32589	0.69753	0.60822
1.10043	0.32597	0.69841	0.60865
1.1013	0.32531	0.69871	0.60884
1.10217	0.32606	0.69928	0.60999
1.103	0.32778	0.70025	0.61138
1.10383	0.32763	0.70071	0.61173
1.1047	0.32674	0.70078	0.6121
1.1055	0.32798	0.70152	0.6134
1.1063	0.3297	0.70299	0.61425
1.10713	0.32937	0.70383	0.61437
1.108	0.32856	0.70365	0.61523
1.1088	0.32935	0.70403	0.61668
1.10963	0.33094	0.70572	0.61738
1.11047	0.33174	0.70694	0.61765
1.11133	0.33147	0.70642	0.61836
1.11213	0.3312	0.70602	0.61905
1.113	0.33209	0.70739	0.61962
1.1138	0.33323	0.70906	0.62078
1.11467	0.33337	0.70934	0.62162
1.11557	0.33326	0.70917	0.6217
1.1164	0.33371	0.70979	0.62277
1.11723	0.33429	0.71084	0.62482
1.1181	0.33499	0.71162	0.62585
1.11893	0.33574	0.71193	0.62593
1.11973	0.33601	0.71225	0.62625
1.12057	0.33631	0.71308	0.62682
1.1214	0.33711	0.71384	0.62757
1.12223	0.33755	0.71424	0.62879
1.1231	0.33738	0.71489	0.62963
1.1239	0.33743	0.71568	0.62966
1.1247	0.33798	0.71629	0.63041
1.12547	0.33887	0.71721	0.63246
1.1263	0.33989	0.71836	0.63329
1.12717	0.34011	0.71858	0.63229
1.12803	0.3397	0.71828	0.63272
1.12893	0.34027	0.71902	0.63513
1.1298	0.34165	0.72044	0.63616
1.13063	0.34181	0.72131	0.6354
1.1315	0.34103	0.72171	0.6357
1.13233	0.34137	0.72206	0.63752
1.13313	0.34235	0.72225	0.63906
1.13397	0.34278	0.7229	0.6398
1.1348	0.34318	0.72389	0.63999
1.13567	0.34401	0.72417	0.64015
1.13653	0.34474	0.72428	0.64136
1.13737	0.34534	0.72568	0.64306
1.1382	0.34579	0.72703	0.6436
1.13903	0.34574	0.72705	0.64365
1.13983	0.34596	0.72737	0.64421
1.1407	0.34685	0.72854	0.64478
1.1415	0.34715	0.72886	0.6457
1.14233	0.34685	0.72889	0.64702
1.14317	0.34773	0.73031	0.64759
1.144	0.3492	0.73153	0.64805
1.14483	0.34914	0.73096	0.6495
1.14563	0.3485	0.73063	0.6505
1.14643	0.34938	0.73198	0.65022
1.1473	0.35054	0.73331	0.65034
1.14813	0.35044	0.73379	0.6518
1.149	0.35057	0.73423	0.65346
1.14987	0.35208	0.7349	0.65435
1.1507	0.35335	0.73595	0.65478
1.15153	0.35326	0.73714	0.65527
1.15233	0.35265	0.73717	0.65602
1.15313	0.35265	0.73662	0.65676
1.15397	0.35313	0.73744	0.65734
1.1548	0.35375	0.73868	0.65796
1.15563	0.35454	0.73868	0.6587
1.1565	0.35526	0.73891	0.65955
1.15737	0.35534	0.74039	0.66091
1.15823	0.35556	0.7415	0.66202
1.15907	0.35683	0.74199	0.6621
1.15987	0.35777	0.74274	0.66253
1.16067	0.35715	0.74312	0.66379
1.16147	0.35663	0.74274	0.66454
1.1623	0.35737	0.74291	0.66497
1.16313	0.35834	0.74428	0.66606
1.164	0.35917	0.74577	0.66705
1.1648	0.35995	0.74631	0.66748
1.16563	0.36001	0.74577	0.66787
1.16647	0.36001	0.74547	0.66827
1.16727	0.36093	0.74701	0.66859
1.1681	0.36151	0.74917	0.66946
1.16893	0.3612	0.74935	0.67104
1.1698	0.36159	0.74863	0.67237
1.1706	0.36238	0.74983	0.67267
1.17147	0.3623	0.75162	0.6728
1.17227	0.36252	0.75169	0.67379
1.1731	0.3637	0.75132	0.67492
1.17397	0.36445	0.75207	0.6752
1.1748	0.36476	0.75294	0.6755
1.1756	0.3655	0.75328	0.67681
1.1764	0.36583	0.75375	0.67827
1.1772	0.36556	0.75448	0.67879
1.17797	0.36577	0.75547	0.67875
1.17883	0.36647	0.75688	0.67937
1.17967	0.36715	0.75771	0.6808
1.18043	0.3675	0.75728	0.68167
1.18127	0.3671	0.75722	0.68148
1.1821	0.36704	0.75836	0.68197
1.18293	0.36887	0.75962	0.68369
1.18383	0.37093	0.76041	0.68479
1.1847	0.37071	0.76092	0.68501
1.18557	0.36983	0.76094	0.68568
1.1864	0.37087	0.76129	0.68674
1.1872	0.37225	0.76281	0.6873
1.18803	0.37181	0.76392	0.68747
1.18883	0.37071	0.76345	0.68801
1.18967	0.37079	0.7635	0.68924
1.1905	0.37201	0.76537	0.6906
1.1913	0.37338	0.76675	0.69145
1.1921	0.37397	0.76621	0.69189
1.19293	0.37405	0.76583	0.69224
1.19377	0.37459	0.76715	0.69276
1.1946	0.37543	0.76874	0.69359
1.19543	0.37583	0.76925	0.69453
1.1963	0.37595	0.76917	0.6954
1.19717	0.376	0.7692	0.69633
1.19803	0.37595	0.76992	0.69741
1.19887	0.37686	0.77154	0.69836
1.19973	0.37862	0.77251	0.69868
1.20057	0.37885	0.77216	0.69877
1.20143	0.3778	0.77265	0.6996
1.20227	0.37824	0.77446	0.70097
1.20307	0.37974	0.77507	0.70194
1.20387	0.37999	0.77462	0.70241
1.20473	0.37959	0.77526	0.70286
1.20557	0.38021	0.77631	0.70388
1.20637	0.38133	0.77693	0.70537
1.20717	0.3819	0.7782	0.70634
1.20797	0.38172	0.77912	0.70624
1.20877	0.38101	0.77833	0.70626
1.2096	0.38114	0.77821	0.7078
1.21047	0.38269	0.78036	0.70974
1.21137	0.384	0.78177	0.71007
1.21227	0.38419	0.78111	0.70985
1.21317	0.38498	0.78114	0.71088
1.21403	0.3863	0.78297	0.71214
1.21487	0.38617	0.78433	0.71268
1.2157	0.38519	0.78433	0.71313
1.21653	0.38554	0.78429	0.7137
1.2173	0.38673	0.78489	0.71445
1.21813	0.38753	0.78608	0.71576
1.21897	0.38832	0.78742	0.71683
1.21977	0.38897	0.78764	0.71683
1.22057	0.38889	0.78672	0.71705
1.22147	0.3891	0.78705	0.71842
1.2223	0.39018	0.78907	0.71977
1.22313	0.39083	0.79001	0.72047
1.22397	0.3904	0.78918	0.72114
1.22487	0.39024	0.78939	0.72185
1.2257	0.3911	0.79163	0.72273
1.22657	0.3921	0.79397	0.72414
1.22743	0.39247	0.79436	0.72497
1.22823	0.39269	0.79257	0.72468
1.22907	0.39303	0.79147	0.72484
1.22987	0.3933	0.79328	0.72629
1.23067	0.39412	0.7953	0.7281
1.2315	0.39527	0.79614	0.72858
1.2323	0.39544	0.79838	0.72794
1.23317	0.39533	0.79953	0.72869
1.234	0.3962	0.79648	0.73113
1.23483	0.39668	0.79583	0.73229
1.23563	0.39601	0.8001	0.73155
1.23643	0.39638	0.80082	0.73163
1.23727	0.39819	0.79824	0.73349
1.23813	0.39894	0.8002	0.73514
1.239	0.39835	0.80301	0.73506
1.23987	0.39872	0.80185	0.73449
1.24073	0.40018	0.80249	0.73538
1.24157	0.40069	0.80527	0.7374
1.24237	0.40011	0.80425	0.73851
1.24317	0.40011	0.80311	0.73833
1.24397	0.40075	0.80584	0.73873
1.24483	0.40083	0.80694	0.74035
1.2457	0.40065	0.80574	0.74177
1.2465	0.40156	0.80738	0.7422
1.2473	0.40329	0.80935	0.74212
1.24813	0.40441	0.80825	0.74212
1.24897	0.40439	0.80835	0.74279
1.24977	0.40412	0.8104	0.74426
1.25063	0.40434	0.8104	0.74569
1.25143	0.40476	0.80992	0.74638
1.2523	0.40506	0.81169	0.74655
1.25317	0.4055	0.81251	0.74712
1.254	0.40641	0.81169	0.74849
1.25487	0.4072	0.81291	0.74968
1.2557	0.40747	0.81503	0.75
1.2565	0.40795	0.81491	0.75026
1.25727	0.40892	0.8149	0.75107
1.25807	0.40932	0.81627	0.75202
1.2589	0.40887	0.81614	0.75264
1.25973	0.40897	0.81544	0.75326
1.26057	0.40984	0.81724	0.7541
1.26137	0.41008	0.81913	0.7548
1.2622	0.40994	0.81863	0.75529
1.263	0.41068	0.81879	0.75599
1.26383	0.41178	0.82059	0.75657
1.26463	0.41207	0.82116	0.75701
1.26547	0.41184	0.82107	0.75798
1.2663	0.41196	0.82172	0.7592
1.26717	0.41267	0.82165	0.76019
1.26803	0.41399	0.82188	0.76132
1.2689	0.41483	0.82399	0.76203
1.26973	0.41448	0.82507	0.76211
1.27053	0.41416	0.82394	0.76286
1.27137	0.41513	0.82445	0.76432
1.27213	0.4162	0.82645	0.76486
1.27297	0.41606	0.82663	0.76489
1.2738	0.41571	0.82626	0.76604
1.27463	0.41655	0.82777	0.76741
1.27547	0.41814	0.82936	0.76784
1.2763	0.41933	0.82979	0.76823
1.27713	0.41928	0.83006	0.76904
1.27797	0.41854	0.83032	0.76969
1.2788	0.41866	0.83063	0.77022
1.27963	0.41979	0.83152	0.77062
1.2805	0.42043	0.83227	0.77136
1.28133	0.42038	0.83267	0.77313
1.2822	0.42025	0.83364	0.77442
1.28303	0.42052	0.83486	0.77419
1.2839	0.42162	0.83526	0.77472
1.2847	0.4228	0.8354	0.77658
1.28553	0.42259	0.83601	0.77705
1.2864	0.42224	0.83645	0.77651
1.28723	0.42354	0.83671	0.77785
1.2881	0.42493	0.83742	0.78009
1.2889	0.42473	0.83857	0.78071
1.28973	0.42439	0.83917	0.78022
1.29057	0.42488	0.83936	0.78041
1.29137	0.42548	0.84049	0.78176
1.29217	0.42628	0.84197	0.78336
1.293	0.42686	0.84205	0.78375
1.29387	0.42645	0.8413	0.7834
1.29473	0.42647	0.84174	0.78459
1.29563	0.42801	0.84318	0.7867
1.2965	0.42915	0.84411	0.7871
1.29737	0.42896	0.8443	0.78665
1.29817	0.42901	0.84421	0.78764
1.299	0.42946	0.84476	0.78899
1.2998	0.42966	0.8464	0.78923
1.30063	0.43006	0.84772	0.78986
1.30147	0.43043	0.84745	0.79145
1.30227	0.43025	0.8467	0.79238
1.30313	0.43082	0.84747	0.79257
1.30397	0.43249	0.84928	0.79358
1.3048	0.43314	0.85003	0.79478
1.30563	0.43265	0.84976	0.7949
1.30653	0.43329	0.8505	0.79516
1.30737	0.43486	0.85204	0.79617
1.3082	0.43513	0.85279	0.797
1.30903	0.43438	0.85319	0.79762
1.3099	0.43408	0.85371	0.79861
1.31073	0.43437	0.85394	0.79953
1.31157	0.43518	0.85486	0.80037
1.3124	0.43659	0.85637	0.80137
1.3132	0.43737	0.85595	0.8019
1.314	0.43715	0.85459	0.80214
1.3148	0.43761	0.85578	0.80318
1.31567	0.43866	0.85799	0.80438
1.3165	0.43848	0.85812	0.80436
1.3173	0.4379	0.85796	0.80415
1.31813	0.43853	0.85944	0.80544
1.31897	0.43936	0.86075	0.80697
1.3198	0.43963	0.86102	0.80706
1.32063	0.44063	0.86055	0.80711
1.32147	0.44173	0.86002	0.8087
1.3223	0.44157	0.86164	0.81054
1.3232	0.44169	0.86452	0.81085
1.32407	0.44276	0.86424	0.8107
1.32493	0.44292	0.86263	0.81156
1.32573	0.44227	0.86479	0.81244
1.3265	0.44274	0.86726	0.81271
1.32733	0.44381	0.86578	0.81366
1.32817	0.44401	0.86497	0.81517
1.32897	0.44408	0.86702	0.81595
1.32983	0.44533	0.86724	0.81623
1.33067	0.44681	0.86622	0.81711
1.3315	0.4468	0.86811	0.81843
1.3323	0.44583	0.87077	0.81914
1.3331	0.44565	0.87131	0.81882
1.33393	0.44637	0.87156	0.81892
1.3348	0.44716	0.87236	0.82075
1.33563	0.4482	0.87241	0.82251
1.33647	0.4491	0.87231	0.82227
1.3373	0.44945	0.87253	0.82191
1.33813	0.44993	0.87253	0.82375
1.33897	0.45042	0.87325	0.82606
1.33977	0.45037	0.8753	0.8261
1.3406	0.45071	0.87655	0.82494
1.34147	0.45128	0.87646	0.82552
1.34227	0.45064	0.87701	0.82811
1.34307	0.45032	0.87773	0.82997
1.3439	0.45199	0.87725	0.82944
1.34473	0.45333	0.87778	0.82879
1.34557	0.45304	0.88021	0.83014
1.34637	0.45341	0.88096	0.83187
1.34717	0.45451	0.87957	0.83248
1.34797	0.45481	0.88003	0.83275
1.3488	0.45508	0.88226	0.83335
1.34963	0.4557	0.88294	0.83416
1.35047	0.45582	0.88266	0.83524
1.35133	0.45597	0.8832	0.83578
1.3522	0.45649	0.88399	0.83598
1.35303	0.45654	0.88461	0.83723
1.35387	0.45667	0.88539	0.83838
1.35467	0.45767	0.88561	0.83803
1.3555	0.45848	0.88539	0.83855
1.3563	0.45886	0.88609	0.84055
1.35713	0.45943	0.88733	0.84116
1.35797	0.45967	0.88795	0.84098
1.3588	0.45958	0.8886	0.84267
1.35963	0.4602	0.88975	0.84397
1.36047	0.4612	0.89048	0.84305
1.3613	0.4615	0.89081	0.84341
1.36213	0.46182	0.89156	0.8458
1.36297	0.46261	0.89191	0.84658
1.3638	0.46301	0.89091	0.84597
1.36463	0.46326	0.89051	0.84705
1.3655	0.46411	0.8925	0.84874
1.36637	0.46471	0.89483	0.84922
1.3672	0.46436	0.89528	0.84953
1.36807	0.46438	0.89536	0.85042
1.3689	0.46555	0.89668	0.85174
1.36977	0.46636	0.89796	0.85341
1.37057	0.46617	0.89773	0.85398
1.37143	0.46612	0.89672	0.85309
1.37223	0.46693	0.89687	0.85333
1.37307	0.46798	0.89876	0.85538
1.37387	0.46859	0.90024	0.85602
1.3747	0.46843	0.89995	0.85527
1.3755	0.46797	0.90016	0.85622
1.37637	0.46873	0.9021	0.85807
1.37723	0.47045	0.9031	0.85858
1.3781	0.47067	0.90224	0.85918
1.37893	0.4694	0.9023	0.86095
1.3798	0.46945	0.90383	0.86206
1.38067	0.47127	0.90504	0.86182
1.38157	0.47216	0.9055	0.8616
1.38233	0.47145	0.90602	0.86234
1.38313	0.47099	0.90667	0.86366
1.38397	0.47208	0.90733	0.86451
1.38483	0.47391	0.9076	0.86479
1.38563	0.47475	0.90772	0.86578
1.38647	0.4742	0.90834	0.86729
1.38733	0.47383	0.90869	0.86794
1.38817	0.47477	0.90849	0.86781
1.389	0.47599	0.90988	0.86848
1.3898	0.47607	0.91233	0.86994
1.39067	0.4755	0.91232	0.87045
1.3915	0.47592	0.91105	0.86993
1.39233	0.47763	0.91259	0.87069
1.39317	0.47917	0.91515	0.87325
1.39403	0.47962	0.91497	0.87492
1.3949	0.4793	0.91372	0.87444
1.3957	0.47863	0.91413	0.8745
1.3965	0.47841	0.91567	0.87649
1.39733	0.4793	0.91694	0.87768
1.3982	0.48005	0.91724	0.87681
1.39903	0.47986	0.91677	0.8769
1.39987	0.48052	0.91721	0.87889
1.40067	0.48254	0.9192	0.88007
1.4015	0.48331	0.92052	0.88003
1.40233	0.48238	0.92017	0.88078
1.40317	0.48203	0.92044	0.88223
1.404	0.48286	0.92216	0.88307
1.40483	0.48401	0.92289	0.88318
1.4057	0.48477	0.92244	0.88334
1.4065	0.48436	0.9232	0.8842
1.40737	0.48358	0.92444	0.88531
1.40823	0.48458	0.9244	0.88627
1.40907	0.48647	0.92467	0.88695
1.40987	0.48696	0.92607	0.88773
1.41067	0.48674	0.92603	0.88865
1.41147	0.48717	0.92502	0.88927
1.4123	0.48766	0.92616	0.88951
1.41313	0.48803	0.92845	0.89021
1.41397	0.4885	0.92915	0.89157
1.4148	0.48868	0.92928	0.89259
1.4156	0.48881	0.93044	0.89267
1.41643	0.48979	0.93152	0.89289
1.41727	0.49097	0.93163	0.89407
1.4181	0.49117	0.93126	0.89501
1.41897	0.49111	0.93109	0.89518
1.41983	0.49168	0.93185	0.89593
1.42067	0.49229	0.93373	0.89739
1.4215	0.49246	0.93544	0.89809
1.4223	0.49268	0.93594	0.89825
1.42313	0.49329	0.93589	0.89951
1.42393	0.49415	0.93625	0.901
1.42477	0.49485	0.93641	0.90082
1.42557	0.4951	0.93589	0.90051
1.4264	0.49547	0.93575	0.90206
1.42727	0.49616	0.93651	0.90389
1.4281	0.49621	0.93762	0.90412
1.4289	0.49559	0.93969	0.90404
1.4297	0.49589	0.94282	0.90493
1.4305	0.49709	0.94392	0.90647
1.4313	0.49748	0.94156	0.9076
1.4321	0.49726	0.94007	0.90744
1.43297	0.49801	0.94148	0.90717
1.4338	0.4995	0.94215	0.90831
1.43467	0.50038	0.9415	0.90985
1.43553	0.50031	0.94317	0.91073
1.43637	0.50012	0.94633	0.91157
1.4372	0.50042	0.9473	0.91224
1.438	0.50089	0.94625	0.91217
1.4388	0.50089	0.94523	0.91271
1.43963	0.50071	0.94522	0.91445
1.44047	0.50128	0.9463	0.9154
1.44127	0.50268	0.9473	0.91497
1.4421	0.50392	0.94755	0.91535
1.44293	0.50453	0.94862	0.91713
1.4438	0.50449	0.95064	0.9185
1.44467	0.50422	0.95123	0.91863
1.4455	0.5043	0.95057	0.91844
1.44633	0.50502	0.9514	0.9191
1.44717	0.50567	0.95317	0.92074
1.448	0.50572	0.95339	0.92182
1.44887	0.50567	0.95302	0.92144
1.44973	0.50643	0.95436	0.92149
1.45057	0.50758	0.95603	0.92352
1.45143	0.50796	0.95595	0.92581
1.45223	0.50788	0.95537	0.92594
1.45307	0.50831	0.95541	0.9251
1.4539	0.50872	0.95528	0.92594
1.4547	0.50867	0.95536	0.92786
1.45557	0.50894	0.95628	0.9287
1.45637	0.50972	0.95709	0.92866
1.4572	0.51066	0.95809	0.9288
1.45803	0.51179	0.96018	0.92942
1.45887	0.51255	0.96184	0.93072
1.45973	0.51227	0.96205	0.93203
1.46057	0.51211	0.96256	0.93263
1.46143	0.51293	0.96401	0.93295
1.4623	0.51346	0.96428	0.93357
1.46313	0.5132	0.96334	0.93436
1.46397	0.51351	0.96337	0.93532
1.4648	0.51422	0.96461	0.93598
1.46557	0.51462	0.96585	0.9359
1.46643	0.51545	0.9673	0.93625
1.46727	0.51634	0.96879	0.93808
1.4681	0.51599	0.96862	0.93932
1.46893	0.51552	0.96701	0.93883
1.4698	0.51643	0.96669	0.93937
1.47067	0.51735	0.96779	0.94175
1.47153	0.51713	0.96844	0.94307
1.47237	0.51718	0.96936	0.94315
1.47317	0.51827	0.97176	0.94395
1.47403	0.51955	0.97375	0.94476
1.47487	0.52039	0.97361	0.94479
1.4757	0.52037	0.97251	0.94519
1.47653	0.51999	0.97179	0.94616
1.4774	0.52114	0.97219	0.94673
1.47823	0.5228	0.97408	0.94717
1.47907	0.52198	0.97591	0.94817
1.47987	0.51986	0.97648	0.94929
1.4807	0.52037	0.97744	0.95043
1.48153	0.5228	0.9788	0.95154
1.48237	0.5236	0.97783	0.95172
1.48317	0.52272	0.97529	0.95148
1.484	0.52266	0.97505	0.95237
1.48483	0.52395	0.9769	0.95366
1.48563	0.52524	0.97833	0.95394
1.48647	0.52535	0.97968	0.95421
1.4873	0.52465	0.98163	0.95553
1.48817	0.52487	0.98282	0.95685
1.48903	0.52633	0.98282	0.95722
1.48987	0.52718	0.98295	0.95738
1.4907	0.527	0.98333	0.95817
1.49157	0.5274	0.98317	0.95932
1.49237	0.52827	0.98325	0.96003
1.4932	0.5284	0.98483	0.96035
1.494	0.52862	0.98678	0.9611
1.49483	0.5295	0.98708	0.96215
1.49567	0.52977	0.98602	0.96256
1.49647	0.52967	0.98537	0.96307
1.4973	0.53047	0.98584	0.96474
1.49817	0.53116	0.98688	0.96604
1.499	0.53074	0.98748	0.96575
1.49987	0.5305	0.98791	0.96585
1.50063	0.53139	0.98982	0.96726
1.50143	0.53267	0.99223	0.96819
1.50227	0.53347	0.99185	0.96827
1.50313	0.53312	0.98968	0.96879
1.504	0.53266	0.9899	0.96978
1.5048	0.53382	0.99243	0.97055
1.50563	0.53558	0.99417	0.97122
1.50647	0.53552	0.99498	0.97197
1.50733	0.5346	0.99611	0.97278
1.50813	0.53519	0.99669	0.97386
1.50893	0.53633	0.9963	0.97467
1.50977	0.53641	0.99607	0.97485
1.51057	0.53636	0.99567	0.97512
1.51137	0.53724	0.99467	0.97604
1.51217	0.53813	0.99481	0.97709
1.513	0.53825	0.99708	0.97791
1.51383	0.53792	0.99909	0.97845
1.51463	0.53813	0.99924	0.9788
1.51543	0.5391	0.99921	0.97955
1.51627	0.53975	1.00017	0.98062
1.51713	0.53967	1.00088	0.98159
1.51803	0.54029	1.00149	0.98248
1.5189	0.54153	1.00314	0.98281
1.51973	0.54148	1.00486	0.98278
1.52053	0.54086	1.00555	0.98383
1.52133	0.54196	1.00598	0.98545
1.52217	0.5434	1.00565	0.98573
1.523	0.54293	1.00404	0.98577
1.52383	0.54245	1.00338	0.98716
1.52463	0.54393	1.00474	0.98847
1.5255	0.54491	1.0059	0.98832
1.52633	0.54425	1.00638	0.98823
1.52717	0.5445	1.00765	0.98944
1.528	0.54619	1.00884	0.99092
1.52883	0.54719	1.00899	0.99184
1.52967	0.54688	1.00916	0.99206
1.5305	0.54631	1.00934	0.99176
1.53133	0.5465	1.00939	0.99243
1.5322	0.54785	1.01063	0.99436
1.53303	0.54882	1.01261	0.99529
1.53383	0.54835	1.01349	0.99503
1.5347	0.54844	1.01364	0.99578
1.53553	0.55037	1.01422	0.99715
1.53637	0.55106	1.01458	0.99775
1.53723	0.54944	1.01431	0.99832
1.53807	0.54922	1.01426	0.99924
1.5389	0.55126	1.01481	0.99959
1.53977	0.55183	1.0159	1.00026
1.5406	0.55072	1.01735	1.0018
1.5414	0.55135	1.01802	1.00234
1.5422	0.55335	1.01736	1.00193
1.54303	0.55385	1.01701	1.00296
1.54383	0.55342	1.01794	1.00506
1.54473	0.5538	1.01873	1.00595
1.54563	0.55456	1.01891	1.00608
1.5465	0.55525	1.02015	1.00651
1.54733	0.55587	1.0229	1.00713
1.5482	0.55593	1.02466	1.00816
1.549	0.55583	1.02418	1.00913
1.54983	0.55618	1.0234	1.00899
1.55067	0.55621	1.02401	1.00894
1.55147	0.55604	1.02488	1.01053
1.55227	0.55723	1.0248	1.01228
1.5531	0.55914	1.02466	1.01272
1.55393	0.55949	1.02555	1.01296
1.5548	0.55895	1.02671	1.01379
1.55563	0.55981	1.02704	1.01446
1.5565	0.56094	1.02696	1.01512
1.55733	0.56016	1.02741	1.01593
1.55817	0.55927	1.0282	1.016
1.559	0.56024	1.02913	1.0163
1.55983	0.56156	1.03059	1.01821
1.56067	0.56181	1.03204	1.01997
1.56153	0.56218	1.03204	1.01991
1.56237	0.56318	1.0311	1.01943
1.56317	0.56402	1.03119	1.02015
1.56397	0.56429	1.03251	1.02158
1.5648	0.56403	1.03345	1.02255
1.56563	0.56392	1.03388	1.02299
1.56647	0.56461	1.03482	1.02356
1.56733	0.56518	1.03661	1.02488
1.56817	0.56472	1.03801	1.02649
1.569	0.56469	1.03749	1.02679
1.5698	0.56613	1.0359	1.02612
1.57063	0.5672	1.03579	1.02669
1.57147	0.56729	1.03733	1.02825
1.57233	0.56777	1.0383	1.0289
1.57323	0.56852	1.03811	1.02913
1.57407	0.56861	1.03895	1.03005
1.5749	0.5685	1.04154	1.0311
1.57573	0.56874	1.0433	1.03184
1.57653	0.56891	1.04291	1.03234
1.57737	0.56918	1.04211	1.03265
1.57817	0.57019	1.04213	1.03335
1.579	0.57178	1.0426	1.03435
1.57983	0.57247	1.04389	1.0349
1.58067	0.57176	1.04542	1.03539
1.58147	0.5713	1.04542	1.03652
1.5823	0.57247	1.04499	1.03741
1.58317	0.57357	1.04647	1.03758
1.58397	0.57302	1.04806	1.0383
1.5848	0.5723	1.04728	1.0396
1.58563	0.57327	1.04605	1.04035
1.58647	0.57529	1.04688	1.04076
1.58733	0.57621	1.04872	1.04146
1.58813	0.57561	1.04974	1.04243
1.58897	0.57535	1.04974	1.04354
1.5898	0.57631	1.04953	1.04419
1.59063	0.57718	1.05063	1.04424
1.59147	0.57702	1.05273	1.04464
1.59223	0.5767	1.05322	1.04542
1.59303	0.57727	1.052	1.04623
1.59387	0.57869	1.05251	1.04736
1.5947	0.57958	1.05491	1.04842
1.5955	0.57907	1.05559	1.04903
1.5963	0.57864	1.05437	1.04965
1.59713	0.57948	1.05429	1.05044
1.59793	0.58023	1.05534	1.0512
1.59877	0.58041	1.05583	1.05189
1.59963	0.58118	1.05643	1.05221
1.60047	0.58182	1.05763	1.05257
1.60133	0.58163	1.05842	1.05383
1.60217	0.58252	1.05886	1.05513
1.60303	0.58419	1.05976	1.05513
1.6039	0.58401	1.06061	1.05497
1.60467	0.583	1.06111	1.05621
1.6055	0.58352	1.06168	1.05777
1.6063	0.58468	1.06198	1.05817
1.60713	0.58502	1.06176	1.05817
1.60797	0.58506	1.06222	1.05901
1.6088	0.58533	1.06336	1.0605
1.60963	0.58591	1.06371	1.06177
1.6105	0.58697	1.06419	1.06217
1.61133	0.58757	1.06587	1.06225
1.61217	0.5871	1.06654	1.06278
1.613	0.5871	1.0656	1.0633
1.61383	0.58832	1.06621	1.06384
1.61467	0.58908	1.06837	1.06506
1.6155	0.58859	1.06859	1.06627
1.61637	0.58846	1.0674	1.06688
1.6172	0.58943	1.06789	1.06727
1.61807	0.59026	1.06931	1.06777
1.6189	0.59074	1.06996	1.06832
1.61973	0.59145	1.07072	1.06913
1.62057	0.59193	1.07177	1.07009
1.6214	0.59203	1.0722	1.07098
1.62223	0.59252	1.07269	1.07168
1.62307	0.59299	1.07368	1.07191
1.62387	0.59287	1.07411	1.07203
1.6247	0.59319	1.07401	1.07311
1.62553	0.59436	1.07438	1.07482
1.62637	0.59476	1.07478	1.0753
1.6272	0.59436	1.07485	1.07503
1.62807	0.59497	1.07573	1.07622
1.62893	0.59608	1.07698	1.07811
1.62983	0.59633	1.07741	1.07861
1.6307	0.59678	1.07807	1.07837
1.63153	0.59776	1.07961	1.07904
1.63237	0.59781	1.07996	1.08037
1.6332	0.59735	1.079	1.08129
1.634	0.59799	1.0794	1.08159
1.63483	0.59881	1.0808	1.08179
1.63567	0.59867	1.0812	1.08258
1.6365	0.59894	1.08155	1.08425
1.63737	0.6001	1.08279	1.08552
1.63817	0.60078	1.0835	1.08538
1.639	0.60107	1.08309	1.08522
1.63983	0.60193	1.08296	1.08627
1.64063	0.60245	1.08372	1.08749
1.64147	0.60202	1.08476	1.08838
1.6423	0.60182	1.08544	1.08938
1.64317	0.6021	1.08566	1.08978
1.644	0.60232	1.08639	1.08984
1.64487	0.60307	1.08811	1.0908
1.6457	0.60414	1.08881	1.09199
1.64653	0.60441	1.08741	1.09231
1.64737	0.60457	1.08681	1.09231
1.64817	0.6056	1.08883	1.0928
1.649	0.60622	1.09072	1.09407
1.64983	0.60577	1.09051	1.09561
1.6507	0.60608	1.09032	1.09619
1.65153	0.60727	1.09178	1.09574
1.65233	0.60754	1.09337	1.09663
1.65317	0.60722	1.09353	1.09882
1.654	0.60776	1.09296	1.09925
1.65483	0.60881	1.09326	1.09843
1.65567	0.60954	1.09434	1.09944
1.6565	0.60986	1.09517	1.10134
1.65737	0.60956	1.09539	1.10181
1.6582	0.60948	1.09539	1.10181
1.65903	0.61091	1.09569	1.10258
1.65987	0.61229	1.09663	1.10359
1.66067	0.61188	1.09789	1.10451
1.6615	0.61132	1.09865	1.10499
1.66233	0.6121	1.09847	1.10504
1.66313	0.61296	1.09789	1.10552
[truncated: 28,003 more rows]

## Sheet: Fig_3_d
Figure 3d
Thickness (μm)	Lifting height (mm)	Error bars (mm)		Elastic modulus (MPa)	Lifting height (mm)	Error bars (mm)		Types	Lifting height (mm)	Error bars (mm)
25	0.62225	0.05622		1	0.527	0.07734		Hydrogels	0.4207	0.07683
50	0.5455	0.08573		1.6	0.32125	0.12792		PEN	0.3011	0.02803
100	0.527	0.07734		2.4	0.056	0.09465		PET	0.156	0.06555
200	0.21525	0.08086
300	0.134	0.01273

## Sheet: Fig_3_e
Figure 3d
Thickness (μm)	Lifting height (mm)	Error bars (mm)		Elastic modulus (MPa)	Lifting height (mm)	Error bars (mm)		Types	Lifting height (mm)	Error bars (mm)
25	3.607	0.33841		1	4.19025	0.32952		Hydrogels	1.41383	0.45505
50	1.94367	0.26874		1.6	2.62111	0.45594		PEN	4.842	0.12733
100	1.51056	0.24227		2.4	1.51056	0.24227		PET	2.438	0.45962
200	1.14433	0.36143
300	0.9675	0.0768
