# Supplementary material for: Electro-capillary peeling of thin films
Source: Nat Commun. 2023 Oct 3;14:6150. doi: 10.1038/s41467-023-41922-2 (PMC10547721; doi:10.1038/s41467-023-41922-2)
Supplement: Supplementary file 8 — Source Data file [file 41467_2023_41922_MOESM8_ESM.zip › Source Data/Figure 4.xlsx]

## Sheet: Fig_4_c
Figure 4c
	Critical peelig voltage (V)								Crtical peeling voltage (V)
Thickness	25 μm	50 μm	100 μm	200 μm	300 μm			Elastic modulus	1.0 MPa	1.6 MPa	2.4 MPa
No peeling	0.1	0.1	0.1	0.1	0.1			No peeling	0.1	0.1	0.1
	0.3	0.3	0.3	0.3	0.3				0.3	0.3	0.3
	0.5	0.5	0.5	0.5	0.5				0.5	0.5	0.5
		0.7	0.7	0.7	0.7				0.7	0.7	0.7
			0.9	0.9	0.9					0.9	0.9
				1.1	1.1						1.1
					1.3						1.3
Peeling	0.7							Peeling	0.9
	0.9	0.9							1.1	1.1
	1.1	1.1	1.1						1.3	1.3
	1.3	1.3	1.3	1.3					1.5	1.5	1.5
	1.5	1.5	1.5	1.5	1.5

## Sheet: Fig_4_d
Figure 4d
Time t (s)	Displacement r(t) (mm)
	1.5 V, 100 μm, 2.4 MPa	2.5 V, 100 μm, 2.4 MPa	3.5 V, 100 μm, 2.4 MPa	4.5 V, 100 μm, 2.4 MPa	25 μm, 2.5 V, 2.4 MPa	50 μm, 2.5 V, 2.4 Mpa	200 μm, 2.5 V, 2.4 Mpa	300 μm, 2.5 V, 2.4 Mpa	1.0 Mpa, 2.5 V, 100 μm	1.6 Mpa, 2.5 V, 100 μm
0	0	0	0	0	0	0	0	0	0	0
5	0.04078	0.08078	0.092	0.141	0.30767	0.10589	0.083	0.11933	0.20783	0.15622
10	0.092	0.15711	0.172	0.28378	0.62367	0.22133	0.174	0.19617	0.43133	0.31244
15	0.11911	0.22478	0.2535	0.49244	0.89256	0.36122	0.26633	0.2675	0.6715	0.51756
20	0.15267	0.28811	0.325	0.697	1.15411	0.49578	0.35583	0.339	1.03833	0.74822
25	0.177	0.36044	0.846	0.88422	1.429	0.62778	0.426	0.39867	1.249	0.96967
30	0.22967	0.43056	0.921	0.874	1.69133	0.76233	0.50917	0.47383	1.5545	1.166
35	0.26589	0.52778	0.9995	0.99038	1.97967	0.89567	0.57667	0.54667	1.85517	1.35622
40	0.30667	0.644	1.0935	1.13912	2.20289	1.01689	0.643	0.60233	2.134	1.51889
45	0.32956	0.75611	1.182	1.26463	2.33575	1.11833	0.71817	0.63267	2.39	1.67522
50	0.36722	0.86333	1.2575	1.3765	2.58357	1.24622	0.77267	0.67283	2.6674	1.81556
55	0.40022	0.975	1.347	1.5105	2.82529	1.37078	0.82717	0.72983	2.8994	1.94744
60	0.43178	1.08211	1.433	1.62525	3.12683	1.49333	0.89867	0.76383	3.137	2.076
65	0.46933	1.18922	1.519	1.74325	3.30983	1.61544	0.9545	0.82217	3.50625	2.21222
70	0.50689	1.29633	1.605	1.855	3.3538	1.74178	1.02067	0.87267	3.73425	2.34656
75	0.54444	1.40344	1.691	1.9735	3.471	1.86489	1.07667	0.92483	3.96225	2.47811
80	0.582	1.51056	1.777	2.06625	3.607	1.94367	1.14433	0.9675	4.19025	2.62111

## Sheet: Fig_4_e
Figure 4e
Applied voltage (V)	Displacement r(t= 80 s) (mm)						Thickness (μm)	Displacement r(t= 80 s) (mm)					Elastic modulus (MPa)	Displacement r(t= 80 s) (mm)
	2.4 MPa, 25 μm	2.4 MPa, 50 μm	2.4 MPa, 100 μm	2.4 MPa, 200 μm	2.4 MPa, 300 μm			2.4 MPa, 1.5 V	2.4 MPa, 2.5 V	2.4 MPa, 3.5 V	2.4 MPa, 4.5 V			2.5 V, 25 μm	2.5 V, 50 μm	2.5 V, 100 μm	2.5 V, 200 μm	2.5 V, 300 μm
1.5	1.656	1.83151	0.582	0.80122	0.49833		25	1.656	3.60703	3.79071	4.23848		1	6.1907	5.20835	4.19025	3.44516	1.87478
2	1.93879	1.91366	1.10522	0.93888	0.82467		50	1.83151	1.94366	2.78599	3.03802		1.6	4.69797	2.81138	2.62114	2.38853	1.64282
2.5	3.60703	1.94366	1.51057	1.14433	0.9675		100	0.582	1.51057	1.77701	2.06624		2.4	3.60703	1.94366	1.51057	1.14433	0.9675
3	3.64103	2.62023	1.67217	1.5307	1.06299		200	0.80122	1.14433	1.60199	1.81832
3.5	3.79071	2.78599	1.77701	1.60199	1.096		300	0.49833	0.9675	1.096	1.217
4	3.91282	2.88602	1.84052	1.73568	1.1265
4.5	4.23848	3.03802	2.06624	1.81832	1.217
5	4.46931	3.36001	2.51351	2.00101	1.24268
