# Supplementary material for: Electro-capillary peeling of thin films
Source: Nat Commun. 2023 Oct 3;14:6150. doi: 10.1038/s41467-023-41922-2 (PMC10547721; doi:10.1038/s41467-023-41922-2)
Supplement: Supplementary file 8 — Source Data file [file 41467_2023_41922_MOESM8_ESM.zip › Source Data/Figure 5.xlsx]

## Sheet: Sheet1
Figure 5c
Peeling rate (mm/s)	strain
	Electro-capillary peeling			Debonded strip			Blister
	1.0 MPa	1.6 MPa	2.4 MPa	1.0 MPa	1.6 MPa	2.4 MPa	1.0 MPa	1.6 MPa	2.4 MPa
0.01	0.02	0.015	0.012	0.1	0.08	0.06	0.26	0.22	0.18
0.05	0.03	0.03	0.026	0.2	0.12	0.09	0.36	0.33	0.22
0.1	0.05	0.036	0.035	0.4	0.26	0.15	0.48	0.41	0.36
0.2	0.06	0.046	0.042	0.43	0.36	0.36	0.53	0.46	0.38
0.3	0.07	0.065	0.066	0.49	0.41	0.38	0.61	0.58	0.39
0.5	0.09	0.08	0.07	0.52	0.45	0.39	0.66	0.63	0.46
