# Supplementary material for: Electro-capillary peeling of thin films
Source: Nat Commun. 2023 Oct 3;14:6150. doi: 10.1038/s41467-023-41922-2 (PMC10547721; doi:10.1038/s41467-023-41922-2)
Supplement: Supplementary file 8 — Source Data file [file 41467_2023_41922_MOESM8_ESM.zip › Source Data/Supplementary Figure 1.xlsx]

## Sheet: Supplementary Fig_1_b
Supplementary Figure 1b
	Wet adhesion (mJ m-2)	Error bars
ITO-PDMS bonding layer	133.8	9.90959

## Sheet: Supplementary Fig_1_e
Supplementary Figure 1e
	Contact angle (degree)	Error bars
ITO	76.4955	5.57011
PDMS	97.8	1.67275
