# Supplementary material for: Electro-capillary peeling of thin films
Source: Nat Commun. 2023 Oct 3;14:6150. doi: 10.1038/s41467-023-41922-2 (PMC10547721; doi:10.1038/s41467-023-41922-2)
Supplement: Supplementary file 8 — Source Data file [file 41467_2023_41922_MOESM8_ESM.zip › Source Data/Supplementary Figure 11.xlsx]

## Sheet: Supplementary_Fig_11_a
Supplementary Figure 11a
Types	PH	Error bars
NaCl	7.405	0.0345
CaCl2	5.915	0.00548
LiCl	7.68167	0.0621
CuSO4	4.40667	0.05922
KOH	11.8933	0.0561
NaOH	10.81	0.02898

## Sheet: Supplementary_Fig_11_b
Supplementary Figure 11b
Types	Displacement r(t = 80 s)	Error bars
NaCl	0.753	0.15659
CaCl2	0.13867	0.04772
LiCl	1.36067	0.05793
CuSO4	1.007	0.28164
KOH	1.46133	0.39705
NaOH	1.07033	0.23049
