# Supplementary material for: Electro-capillary peeling of thin films
Source: Nat Commun. 2023 Oct 3;14:6150. doi: 10.1038/s41467-023-41922-2 (PMC10547721; doi:10.1038/s41467-023-41922-2)
Supplement: Supplementary file 8 — Source Data file [file 41467_2023_41922_MOESM8_ESM.zip › Source Data/Supplementary Figure 12.xlsx]

## Sheet: Supplementary_Fig_12_a
Supplementary Figure 12a
	Ion concentration (ppm)	Error bars
DI water	0	0
0.1	6333.33	68.313
0.3	8108.33	37.6386
0.5	9583.33	75.2773
1	18333.3	816.497

## Sheet: Supplementary_Fig_12_b
Supplementary Figure 12b
	Electric conductivity (μS/cm)	Error bars
DI water	0.5	0.1
0.1	12700	63.2456
0.3	16463.3	139.236
0.5	19433.3	81.6497
1	26126.7	4082.48
