# Supplementary material for: Electro-capillary peeling of thin films
Source: Nat Commun. 2023 Oct 3;14:6150. doi: 10.1038/s41467-023-41922-2 (PMC10547721; doi:10.1038/s41467-023-41922-2)
Supplement: Supplementary file 8 — Source Data file [file 41467_2023_41922_MOESM8_ESM.zip › Source Data/Supplementary Figure 2.xlsx]

## Sheet: Supplementary Fig_1_c
Thickness
25 μm				50 μm				100 μm				200 μm				300 μm
Deflection h (mm)	Error bars	Blister radius a (mm)	Error bars	Deflection h (mm)	Error bars	Blister radius a (mm)	Error bars	Deflection h (mm)	Error bars	Blister radius a (mm)	Error bars	Deflection h (mm)	Error bars	Blister radius a (mm)	Error bars	Deflection h (mm)	Error bars	Blister radius a (mm)	Error bars
0.816	0.02946	2.91099	0.14613	0.38333	0.11599	1.96212	0.28096	0.37225	0.09475	2.75198	0.4526	0.3496	0.03775	1.83321	0.12117	0.48	0.04011	4.20553	0.65029
0.874	0.09569	3.82137	0.35852	0.698	0.18382	3.41581	0.68247	0.62275	0.01273	4.52571	0.28711	0.6704	0.15821	4.89525	0.5281	0.65967	0.02194	6.17139	0.40374
0.97	0.06102	4.26503	0.22859	0.846	0.19509	4.34823	0.62624	0.753	0.01344	5.23507	0.2116	0.809	0.10876	6.44205	0.22946	0.73067	0.02957	6.80016	0.20637
0.99	0.04842	4.5908	0.35555	0.91033	0.18413	4.8915	0.64793	0.8205	0.01332	5.71404	0.26957	0.8786	0.11614	7.01659	0.19465	0.80767	0.02907	7.22356	0.18402
1	0.06222	4.8796	0.23012	0.95533	0.17286	5.26297	0.54455	0.8785	0.01261	6.05535	0.27955	0.902	0.09369	7.5788	0.24522	0.85267	0.02186	7.52588	0.17927
1.01	0.05629	5.09318	0.25737	0.97467	0.17525	5.52452	0.42781	0.9025	0.04031	6.3011	0.30108	0.9384	0.09587	7.88914	0.29689	0.85933	0.0385	7.84987	0.11409
1.02	0.06202	5.32384	0.24271	0.994	0.19056	5.8056	0.48962	0.92675	0.02616	6.58265	0.27106	0.9488	0.07537	8.18237	0.28834	0.86567	0.056	8.06542	0.10266
1.025	0.06032	5.42384	0.25107	1.01333	0.15617	5.98401	0.43727	0.95575	0.000707107	6.75143	0.26487	0.9624	0.07976	8.45905	0.36623	0.88767	0.03349	8.35024	0.00732
1.047	0.04511	5.51668	0.20812	1.026	0.15096	6.21752	0.49174	0.96525	0.01233	7.09157	0.07269	0.9796	0.08371	8.70036	0.41724	0.89767	0.05084	8.76491	0.03676
Elastic modulus
1.0 MPa				1.6 MPa				2.4 MPa
Deflection h (mm)	Error bars	Blister radius a (mm)	Error bars	Deflection h (mm)	Error bars	Blister radius a (mm)	Error bars	Deflection h (mm)	Error bars	Blister radius a (mm)	Error bars
0.7355	0.24537	3.24035	0.20098	0.37225	0.09475	2.75198	0.4526	0.38833	0.00208	2.55862	0.14084
0.8805	0.17748	4.71978	0.28384	0.62275	0.01273	4.52571	0.28711	0.57467	0.04177	4.23234	0.08203
0.938	0.14991	5.25395	0.25558	0.753	0.01344	5.23507	0.2116	0.67767	0.03907	5.02714	0.04514
0.948	0.10889	5.53914	0.24562	0.8205	0.01332	5.71404	0.26957	0.729	0.0423	5.61287	0.046
0.977	0.12304	5.84704	0.16137	0.8785	0.01261	6.05535	0.27955	0.768	0.04139	6.02715	0.04821
1.0155	0.09126	6.17669	0.20291	0.9025	0.04031	6.3011	0.30108	0.80667	0.04132	6.52397	0.0942
1.0355	0.09546	6.36877	0.09199	0.92675	0.02616	6.58265	0.27106	0.85167	0.03895	6.87098	0.14064
1.0535	0.09332	6.54263	0.04222	0.95575	0.000707107	6.75143	0.26487	0.858	0.04912	7.14762	0.1479
1.0635	0.09412	6.76366	0.03559	0.96525	0.01233	7.09157	0.07269	0.89	0.03959	7.39161	0.02575
Types
PET				PEN
Deflection h (mm)	Error bars	Blister radius a (mm)	Error bars	Deflection h (mm)	Error bars	Blister radius a (mm)	Error bars
0.091	0.03118	6.55123	1.56353	0.117	0.01273	7.05123	1.33313
0.157	0.05196	10.3733	0.1727	0.144	0.02546	10.6733	1.0523
0.205	0.06321	13.0456	1.35733	0.166	0.03111	13.2456	0.32513
0.223	0.07275	14.034	0.68728	0.185	0.03253	14.134	0.28633
0.229	0.08506	14.2457	0.34984	0.2	0.0396	14.4457	0.51265
0.235	0.072	14.3378	0.22907	0.206	0.0383	14.7378	0.33707
