# Supplementary material for: Electro-capillary peeling of thin films
Source: Nat Commun. 2023 Oct 3;14:6150. doi: 10.1038/s41467-023-41922-2 (PMC10547721; doi:10.1038/s41467-023-41922-2)
Supplement: Supplementary file 8 — Source Data file [file 41467_2023_41922_MOESM8_ESM.zip › Source Data/Supplementary Figure 5.xlsx]

## Sheet: supplementary Fig_5
Thickness												Elastic modulus								Types
Time t (s)	25 μm		50 μm		100 μm		200 μm		300 μm				2.4 MPa		1.6MPa		1.0 MPa				PEN		PET		Hydrogel
	Displacement r(t) (mm)	Error bars	Displacement r(t) (mm)	Error bars	Displacement r(t) (mm)	Error bars	Displacement r(t) (mm)	Error bars	Displacement r(t) (mm)	Error bars			Displacement r(t) (mm)	Error bars	Displacement r(t) (mm)	Error bars	Displacement r(t) (mm)	Error bars			Displacement r(t) (mm)	Error bars	Displacement r(t) (mm)	Error bars	Displacement r(t) (mm)	Error bars
0	0	0	0	0	0	0	0	0	0	0		0	0	0	0	0	0	0		0	0	0	0	0	0	0
5	0.30767	0.1221	0.10589	0.03265	0.08078	0.07477	0.083	0.05077	0.11933	0.03681		5	0.08078	0.07477	0.15622	0.0279	0.20783	0.04508		5	0.135	0.1175	0.36133	0.16089	0.29917	0.07411
10	0.62367	0.1251	0.22133	0.07035	0.15711	0.11166	0.174	0.06733	0.19617	0.03706		10	0.15711	0.11166	0.31244	0.06305	0.43133	0.11066		10	0.68	0.09223	0.71967	0.0814	0.41667	0.10305
15	0.89256	0.13294	0.36122	0.09323	0.22478	0.15134	0.26633	0.08795	0.2675	0.03119		15	0.22478	0.15134	0.51756	0.10793	0.6715	0.1518		15	1.148	0.10939	1.012	0.09945	0.47933	0.11932
20	1.15411	0.14765	0.49578	0.12356	0.28811	0.16659	0.35583	0.12	0.339	0.0412		20	0.28811	0.16659	0.74822	0.14325	1.03833	0.10896		20	1.475	0.08343	1.178	0.07176	0.55167	0.0951
25	1.429	0.16679	0.62778	0.15883	0.36044	0.18258	0.426	0.14033	0.39867	0.05217		25	0.36044	0.18258	0.96967	0.18322	1.249	0.17467		25	1.765	0.07662	1.28533	0.04248	0.6455	0.11076
30	1.69133	0.20073	0.76233	0.18812	0.43056	0.2019	0.50917	0.19547	0.47383	0.06353		30	0.43056	0.2019	1.166	0.20854	1.5545	0.19792		30	2.01	0.09709	1.392	0.04713	0.73517	0.14705
35	1.97967	0.25303	0.89567	0.21856	0.52778	0.20498	0.57667	0.21454	0.54667	0.06097		35	0.52778	0.20498	1.35622	0.23753	1.85517	0.22906		35	2.295	0.129	1.49867	0.06336	0.8015	0.19463
40	2.20289	0.27598	1.01689	0.26797	0.644	0.19979	0.643	0.22587	0.60233	0.08437		40	0.644	0.19979	1.51889	0.26313	2.134	0.25765		40	2.578	0.16508	1.60867	0.08651	0.88217	0.24365
45	2.33575	0.29311	1.11833	0.30209	0.75611	0.18712	0.71817	0.26238	0.63267	0.06199		45	0.75611	0.18712	1.67522	0.28596	2.39	0.27937		45	2.861	0.21355	1.74067	0.13325	0.967	0.29386
50	2.58357	0.34142	1.24622	0.30989	0.86333	0.19742	0.77267	0.27842	0.67283	0.06998		50	0.86333	0.19742	1.81556	0.31696	2.6674	0.33304		50	3.144	0.23669	1.86367	0.16978	1.049	0.3036
55	2.82529	0.38157	1.37078	0.31267	0.975	0.19838	0.82717	0.2899	0.72983	0.06855		55	0.975	0.19838	1.94744	0.3412	2.8994	0.35333		55	3.427	0.2737	2.01633	0.21537	1.11783	0.33202
60	3.12683	0.39272	1.49333	0.31169	1.08211	0.20481	0.89867	0.32145	0.76383	0.07079		60	1.08211	0.20481	2.076	0.3642	3.137	0.36058		60	3.71	0.30218	2.12667	0.25609	1.1665	0.34827
65	3.30983	0.39617	1.61544	0.31312	1.18922	0.21255	0.9545	0.3391	0.82217	0.06942		65	1.18922	0.21255	2.21222	0.38246	3.50625	0.22214		65	3.993	0.34102	2.254	0.30858	1.22983	0.37345
70	3.3538	0.29295	1.74178	0.30633	1.29633	0.22146	1.02067	0.34029	0.87267	0.05483		70	1.29633	0.22146	2.34656	0.40555	3.73425	0.25243		70	4.276	0.37234	2.37533	0.34411	1.302	0.40057
75	3.471	0.31461	1.86489	0.29667	1.40344	0.23141	1.07667	0.34142	0.92483	0.07668		75	1.40344	0.23141	2.47811	0.43427	3.96225	0.28891		75	4.559	0.43645	2.386	0.46012	1.34917	0.41329
80	3.607	0.33841	1.94367	0.26874	1.51056	0.24227	1.14433	0.36143	0.9675	0.0768		80	1.51056	0.24227	2.62111	0.45594	4.19025	0.32952		80	4.842	0.45733	2.438	0.45962	1.41383	0.45505
