# Supplementary material for: Electro-capillary peeling of thin films
Source: Nat Commun. 2023 Oct 3;14:6150. doi: 10.1038/s41467-023-41922-2 (PMC10547721; doi:10.1038/s41467-023-41922-2)
Supplement: Supplementary file 8 — Source Data file [file 41467_2023_41922_MOESM8_ESM.zip › Source Data/Supplementary Figure 7.xlsx]

## Sheet: Supplementary Fig_7
Supplementary Figure 7
Time t (s)	1.0 MPa		1.6 MPa		2.4 MPa
	Displacement r(t) (mm)	Error bars	Displacement r(t) (mm)	Error bars	Displacement r(t) (mm)	Error bars
0	0	0	0	0	0	0
60	2.99717	0.22226	1.84983	0.12532	1.341	0.12021
120	5.08567	0.50725	3.12067	0.18758	2.2675	0.3387
180	7.4885	1.36351	4.20567	0.29866	3.0045	0.54518
240	9.58967	1.97409	5.335	0.45153	3.68675	0.60634
300	11.519	2.43834	6.741	0.3989	4.43375	0.82343
360	13.4483	2.91365	7.95033	0.98069	5.36775	0.93232
420	15.3777	3.39536	9.29	1.03816	6.06	0.91712
480	17.307	3.88111	10.3525	0.83776	6.93625	0.64099
540	19.2363	4.36954	11.4732	1.59883	7.6395	0.54801
600	21.1657	4.85985	12.6675	2.09005	8.59275	0.90121
660	23.095	5.35151	13.7812	2.45469	9.18625	0.74564
