# Supplementary material for: Electro-capillary peeling of thin films
Source: Nat Commun. 2023 Oct 3;14:6150. doi: 10.1038/s41467-023-41922-2 (PMC10547721; doi:10.1038/s41467-023-41922-2)
Supplement: Supplementary file 8 — Source Data file [file 41467_2023_41922_MOESM8_ESM.zip › Source Data/Supplementary Figure 9.xlsx]

## Sheet: Supplementary Fig. 7c
Before peeling			After peeling			After water scrubbing
keV	cps/eV		keV	cps/eV		keV	cps/eV
-0.1	0		-0.1	0		-0.1	0
-0.09	0		-0.09	0		-0.09	0
-0.08	1		-0.08	1		-0.08	1
-0.07	2		-0.07	0		-0.07	1
-0.06	11		-0.06	4		-0.06	2
-0.05	51		-0.05	24		-0.05	25
-0.04	154		-0.04	105		-0.04	97
-0.03	446		-0.03	269		-0.03	286
-0.02	1014		-0.02	595		-0.02	668
-0.01	1845		-0.01	1087		-0.01	1285
0	2882		0	1646		0	1953
0.01	3892		0.01	2251		0.01	2621
0.02	5000		0.02	2872		0.02	3264
0.03	5990		0.03	3562		0.03	3957
0.04	6614		0.04	3874		0.04	4241
0.05	6115		0.05	3579		0.05	3840
0.06	4486		0.06	2639		0.06	2805
0.07	2618		0.07	1492		0.07	1595
0.08	1199		0.08	682		0.08	709
0.09	437		0.09	255		0.09	260
0.1	156		0.1	93		0.1	93
0.11	90		0.11	53		0.11	49
0.12	92		0.12	45		0.12	32
0.13	84		0.13	45		0.13	31
0.14	106		0.14	48		0.14	34
0.15	121		0.15	48		0.15	41
0.16	118		0.16	59		0.16	39
0.17	136		0.17	67		0.17	36
0.18	163		0.18	70		0.18	47
0.19	165		0.19	80		0.19	48
0.2	188		0.2	83		0.2	46
0.21	227		0.21	93		0.21	50
0.22	284		0.22	124		0.22	62
0.23	391		0.23	167		0.23	88
0.24	487		0.24	230		0.24	103
0.25	567		0.25	287		0.25	132
0.26	629		0.26	286		0.26	142
0.27	659		0.27	288		0.27	127
0.28	572		0.28	257		0.28	123
0.29	441		0.29	200		0.29	112
0.3	324		0.3	137		0.3	86
0.31	216		0.31	92		0.31	67
0.32	158		0.32	82		0.32	56
0.33	145		0.33	79		0.33	48
0.34	161		0.34	93		0.34	58
0.35	173		0.35	106		0.35	65
0.36	185		0.36	93		0.36	70
0.37	217		0.37	91		0.37	74
0.38	208		0.38	95		0.38	81
0.39	181		0.39	95		0.39	98
0.4	190		0.4	104		0.4	111
0.41	215		0.41	124		0.41	123
0.42	247		0.42	135		0.42	154
0.43	310		0.43	164		0.43	232
0.44	413		0.44	238		0.44	341
0.45	593		0.45	369		0.45	522
0.46	958		0.46	603		0.46	871
0.47	1591		0.47	990		0.47	1430
0.48	2406		0.48	1494		0.48	2287
0.49	3479		0.49	2205		0.49	3414
0.5	4738		0.5	2961		0.5	4619
0.51	5695		0.51	3555		0.51	5640
0.52	6185		0.52	3772		0.52	6091
0.53	5767		0.53	3550		0.53	5640
0.54	4639		0.54	2992		0.54	4623
0.55	3365		0.55	2163		0.55	3316
0.56	2108		0.56	1353		0.56	2052
0.57	1152		0.57	747		0.57	1072
0.58	598		0.58	373		0.58	510
0.59	313		0.59	178		0.59	242
0.6	181		0.6	97		0.6	139
0.61	120		0.61	72		0.61	93
0.62	118		0.62	59		0.62	66
0.63	133		0.63	51		0.63	69
0.64	129		0.64	59		0.64	81
0.65	142		0.65	78		0.65	87
0.66	141		0.66	84		0.66	77
0.67	135		0.67	85		0.67	75
0.68	155		0.68	90		0.68	76
0.69	154		0.69	90		0.69	87
0.7	148		0.7	92		0.7	88
0.71	152		0.71	84		0.71	95
0.72	150		0.72	88		0.72	94
0.73	152		0.73	87		0.73	88
0.74	153		0.74	79		0.74	87
0.75	163		0.75	85		0.75	89
0.76	158		0.76	92		0.76	96
0.77	154		0.77	94		0.77	93
0.78	150		0.78	96		0.78	90
0.79	142		0.79	93		0.79	89
0.8	147		0.8	93		0.8	100
0.81	144		0.81	88		0.81	99
0.82	151		0.82	91		0.82	103
0.83	154		0.83	96		0.83	129
0.84	161		0.84	91		0.84	125
0.85	184		0.85	92		0.85	115
0.86	180		0.86	98		0.86	110
0.87	163		0.87	92		0.87	119
0.88	169		0.88	97		0.88	126
0.89	167		0.89	100		0.89	131
0.9	179		0.9	94		0.9	135
0.91	190		0.91	106		0.91	133
0.92	194		0.92	111		0.92	144
0.93	185		0.93	110		0.93	148
0.94	213		0.94	118		0.94	168
0.95	245		0.95	138		0.95	178
0.96	237		0.96	154		0.96	186
0.97	286		0.97	196		0.97	246
0.98	372		0.98	256		0.98	342
0.99	518		0.99	354		0.99	553
1	763		1	498		1	829
1.01	1033		1.01	699		1.01	1159
1.02	1345		1.02	960		1.02	1536
1.03	1579		1.03	1158		1.03	1850
1.04	1698		1.04	1261		1.04	2081
1.05	1693		1.05	1240		1.05	2037
1.06	1501		1.06	1137		1.06	1746
1.07	1208		1.07	912		1.07	1407
1.08	901		1.08	652		1.08	1027
1.09	646		1.09	487		1.09	702
1.1	444		1.1	330		1.1	444
1.11	327		1.11	208		1.11	294
1.12	259		1.12	149		1.12	225
1.13	206		1.13	120		1.13	172
1.14	187		1.14	110		1.14	137
1.15	187		1.15	112		1.15	146
1.16	192		1.16	112		1.16	148
1.17	178		1.17	123		1.17	144
1.18	186		1.18	128		1.18	156
1.19	215		1.19	145		1.19	180
1.2	243		1.2	174		1.2	218
1.21	312		1.21	218		1.21	293
1.22	367		1.22	280		1.22	389
1.23	431		1.23	300		1.23	500
1.24	499		1.24	365		1.24	571
1.25	547		1.25	408		1.25	637
1.26	568		1.26	409		1.26	644
1.27	510		1.27	386		1.27	630
1.28	457		1.28	341		1.28	529
1.29	382		1.29	274		1.29	424
1.3	304		1.3	226		1.3	327
1.31	250		1.31	185		1.31	235
1.32	202		1.32	134		1.32	178
1.33	186		1.33	119		1.33	157
1.34	165		1.34	111		1.34	136
1.35	157		1.35	95		1.35	129
1.36	175		1.36	95		1.36	136
1.37	169		1.37	87		1.37	133
1.38	152		1.38	92		1.38	137
1.39	160		1.39	105		1.39	130
1.4	156		1.4	104		1.4	121
1.41	152		1.41	88		1.41	131
1.42	152		1.42	102		1.42	138
1.43	170		1.43	124		1.43	145
1.44	179		1.44	138		1.44	150
1.45	186		1.45	140		1.45	188
1.46	200		1.46	145		1.46	193
1.47	216		1.47	147		1.47	203
1.48	223		1.48	163		1.48	230
1.49	224		1.49	162		1.49	233
1.5	209		1.5	149		1.5	234
1.51	204		1.51	155		1.51	231
1.52	193		1.52	142		1.52	195
1.53	187		1.53	136		1.53	166
1.54	161		1.54	133		1.54	154
1.55	153		1.55	124		1.55	147
1.56	170		1.56	116		1.56	150
1.57	163		1.57	111		1.57	148
1.58	166		1.58	110		1.58	148
1.59	170		1.59	100		1.59	157
1.6	147		1.6	102		1.6	159
1.61	154		1.61	115		1.61	156
1.62	164		1.62	120		1.62	159
1.63	162		1.63	121		1.63	169
1.64	193		1.64	145		1.64	213
1.65	247		1.65	185		1.65	304
1.66	366		1.66	277		1.66	464
1.67	545		1.67	468		1.67	789
1.68	865		1.68	745		1.68	1283
1.69	1363		1.69	1152		1.69	1972
1.7	1937		1.7	1733		1.7	2935
1.71	2609		1.71	2276		1.71	3979
1.72	3349		1.72	2776		1.72	4957
1.73	3878		1.73	3234		1.73	5704
1.74	4113		1.74	3510		1.74	6103
1.75	4089		1.75	3367		1.75	5960
1.76	3685		1.76	3088		1.76	5330
1.77	3050		1.77	2691		1.77	4472
1.78	2384		1.78	2027		1.78	3527
1.79	1729		1.79	1454		1.79	2523
1.8	1214		1.8	1042		1.8	1750
1.81	841		1.81	707		1.81	1197
1.82	591		1.82	458		1.82	842
1.83	432		1.83	343		1.83	597
1.84	347		1.84	281		1.84	423
1.85	291		1.85	219		1.85	343
1.86	227		1.86	172		1.86	279
1.87	183		1.87	145		1.87	227
1.88	158		1.88	128		1.88	202
1.89	142		1.89	101		1.89	162
1.9	135		1.9	92		1.9	104
1.91	116		1.91	81		1.91	88
1.92	103		1.92	68		1.92	89
1.93	99		1.93	73		1.93	82
1.94	98		1.94	73		1.94	69
1.95	110		1.95	64		1.95	75
1.96	102		1.96	61		1.96	87
1.97	85		1.97	58		1.97	83
1.98	90		1.98	61		1.98	75
1.99	95		1.99	67		1.99	69
2	89		2	65		2	69
2.01	89		2.01	61		2.01	72
2.02	86		2.02	57		2.02	66
2.03	93		2.03	57		2.03	59
2.04	94		2.04	57		2.04	64
2.05	99		2.05	60		2.05	70
2.06	96		2.06	59		2.06	71
2.07	83		2.07	65		2.07	69
2.08	80		2.08	67		2.08	65
2.09	85		2.09	66		2.09	71
2.1	94		2.1	60		2.1	71
2.11	93		2.11	53		2.11	73
2.12	86		2.12	51		2.12	71
2.13	92		2.13	48		2.13	58
2.14	91		2.14	56		2.14	60
2.15	95		2.15	61		2.15	63
2.16	104		2.16	53		2.16	62
2.17	98		2.17	51		2.17	70
2.18	86		2.18	49		2.18	79
2.19	87		2.19	53		2.19	80
2.2	84		2.2	60		2.2	72
2.21	78		2.21	53		2.21	68
2.22	85		2.22	50		2.22	72
2.23	86		2.23	55		2.23	68
2.24	79		2.24	57		2.24	61
2.25	81		2.25	54		2.25	69
2.26	92		2.26	53		2.26	78
2.27	82		2.27	52		2.27	75
2.28	86		2.28	44		2.28	70
2.29	90		2.29	51		2.29	67
2.3	77		2.3	55		2.3	68
2.31	69		2.31	55		2.31	75
2.32	76		2.32	55		2.32	69
2.33	81		2.33	63		2.33	71
2.34	72		2.34	62		2.34	72
2.35	68		2.35	51		2.35	66
2.36	73		2.36	59		2.36	62
2.37	78		2.37	59		2.37	54
2.38	86		2.38	51		2.38	64
2.39	85		2.39	56		2.39	68
2.4	75		2.4	62		2.4	54
2.41	70		2.41	57		2.41	59
2.42	72		2.42	44		2.42	70
2.43	77		2.43	46		2.43	73
2.44	78		2.44	48		2.44	64
2.45	76		2.45	49		2.45	60
2.46	68		2.46	58		2.46	57
2.47	67		2.47	55		2.47	56
2.48	73		2.48	45		2.48	63
2.49	82		2.49	43		2.49	57
2.5	91		2.5	52		2.5	54
2.51	74		2.51	55		2.51	60
2.52	65		2.52	49		2.52	59
2.53	75		2.53	55		2.53	57
2.54	85		2.54	63		2.54	57
2.55	79		2.55	66		2.55	49
2.56	82		2.56	73		2.56	46
2.57	86		2.57	80		2.57	48
2.58	100		2.58	85		2.58	52
2.59	112		2.59	105		2.59	65
2.6	113		2.6	127		2.6	64
2.61	113		2.61	114		2.61	54
2.62	128		2.62	116		2.62	50
2.63	122		2.63	130		2.63	48
2.64	117		2.64	126		2.64	53
2.65	111		2.65	115		2.65	53
2.66	96		2.66	93		2.66	49
2.67	89		2.67	89		2.67	53
2.68	83		2.68	87		2.68	59
2.69	73		2.69	70		2.69	60
2.7	69		2.7	58		2.7	56
2.71	75		2.71	46		2.71	51
2.72	69		2.72	54		2.72	51
2.73	66		2.73	55		2.73	57
2.74	69		2.74	51		2.74	52
2.75	71		2.75	47		2.75	43
2.76	64		2.76	49		2.76	51
2.77	52		2.77	48		2.77	58
2.78	58		2.78	47		2.78	55
2.79	65		2.79	57		2.79	60
2.8	60		2.8	57		2.8	63
2.81	69		2.81	49		2.81	53
2.82	80		2.82	47		2.82	51
2.83	70		2.83	47		2.83	46
2.84	58		2.84	49		2.84	49
2.85	71		2.85	52		2.85	51
2.86	80		2.86	54		2.86	44
2.87	74		2.87	46		2.87	50
2.88	67		2.88	48		2.88	49
2.89	65		2.89	53		2.89	48
2.9	62		2.9	51		2.9	46
2.91	57		2.91	50		2.91	40
2.92	51		2.92	49		2.92	43
2.93	58		2.93	49		2.93	50
2.94	61		2.94	41		2.94	51
2.95	53		2.95	38		2.95	50
2.96	48		2.96	44		2.96	44
2.97	56		2.97	49		2.97	40
2.98	63		2.98	44		2.98	41
2.99	66		2.99	36		2.99	39
3	64		3	39		3	41
3.01	59		3.01	40		3.01	47
3.02	61		3.02	36		3.02	41
3.03	60		3.03	37		3.03	39
3.04	60		3.04	39		3.04	43
3.05	59		3.05	38		3.05	40
3.06	51		3.06	40		3.06	40
3.07	57		3.07	42		3.07	43
3.08	61		3.08	45		3.08	42
3.09	56		3.09	48		3.09	44
3.1	64		3.1	45		3.1	46
3.11	67		3.11	40		3.11	43
3.12	60		3.12	40		3.12	41
3.13	60		3.13	44		3.13	44
3.14	69		3.14	43		3.14	44
3.15	67		3.15	42		3.15	46
3.16	56		3.16	43		3.16	43
3.17	53		3.17	46		3.17	44
3.18	61		3.18	45		3.18	43
3.19	80		3.19	47		3.19	48
3.2	91		3.2	59		3.2	55
3.21	99		3.21	67		3.21	48
3.22	118		3.22	79		3.22	47
3.23	133		3.23	101		3.23	47
3.24	172		3.24	111		3.24	51
3.25	213		3.25	133		3.25	51
3.26	237		3.26	169		3.26	56
3.27	276		3.27	199		3.27	71
3.28	310		3.28	225		3.28	65
3.29	311		3.29	237		3.29	59
3.3	302		3.3	238		3.3	58
3.31	317		3.31	230		3.31	58
3.32	300		3.32	229		3.32	57
3.33	249		3.33	212		3.33	55
3.34	211		3.34	187		3.34	58
3.35	178		3.35	159		3.35	56
3.36	157		3.36	129		3.36	57
3.37	134		3.37	117		3.37	49
3.38	110		3.38	98		3.38	52
3.39	99		3.39	80		3.39	48
3.4	100		3.4	80		3.4	37
3.41	105		3.41	77		3.41	41
3.42	113		3.42	80		3.42	48
3.43	122		3.43	94		3.43	48
3.44	135		3.44	99		3.44	48
3.45	154		3.45	104		3.45	54
3.46	156		3.46	103		3.46	53
3.47	167		3.47	106		3.47	50
3.48	174		3.48	104		3.48	56
3.49	158		3.49	103		3.49	60
3.5	153		3.5	104		3.5	52
3.51	142		3.51	98		3.51	49
3.52	123		3.52	90		3.52	52
3.53	105		3.53	84		3.53	51
3.54	96		3.54	74		3.54	46
3.55	93		3.55	73		3.55	48
3.56	88		3.56	79		3.56	49
3.57	83		3.57	73		3.57	43
3.58	76		3.58	65		3.58	44
3.59	72		3.59	64		3.59	55
3.6	86		3.6	78		3.6	78
3.61	94		3.61	92		3.61	90
3.62	98		3.62	99		3.62	95
3.63	107		3.63	102		3.63	123
3.64	115		3.64	121		3.64	152
3.65	156		3.65	155		3.65	186
3.66	182		3.66	171		3.66	228
3.67	177		3.67	183		3.67	270
3.68	180		3.68	193		3.68	297
3.69	186		3.69	207		3.69	315
3.7	193		3.7	205		3.7	316
3.71	198		3.71	199		3.71	295
3.72	198		3.72	179		3.72	281
3.73	174		3.73	159		3.73	246
3.74	133		3.74	141		3.74	216
3.75	110		3.75	110		3.75	183
3.76	103		3.76	97		3.76	134
3.77	90		3.77	82		3.77	106
3.78	74		3.78	60		3.78	88
3.79	63		3.79	52		3.79	73
3.8	57		3.8	50		3.8	62
3.81	50		3.81	42		3.81	48
3.82	45		3.82	31		3.82	38
3.83	41		3.83	28		3.83	34
3.84	39		3.84	31		3.84	36
3.85	42		3.85	32		3.85	38
3.86	40		3.86	29		3.86	31
3.87	44		3.87	30		3.87	30
3.88	45		3.88	36		3.88	36
3.89	47		3.89	30		3.89	39
3.9	48		3.9	28		3.9	33
3.91	44		3.91	35		3.91	32
3.92	53		3.92	39		3.92	40
3.93	57		3.93	44		3.93	40
3.94	47		3.94	46		3.94	41
3.95	43		3.95	40		3.95	44
3.96	46		3.96	32		3.96	50
3.97	49		3.97	34		3.97	55
3.98	47		3.98	39		3.98	58
3.99	52		3.99	41		3.99	63
4	51		4	39		4	72
4.01	46		4.01	38		4.01	72
4.02	45		4.02	35		4.02	64
4.03	43		4.03	31		4.03	55
4.04	44		4.04	36		4.04	45
4.05	46		4.05	38		4.05	47
4.06	44		4.06	32		4.06	47
4.07	40		4.07	33		4.07	41
4.08	44		4.08	30		4.08	45
4.09	41		4.09	30		4.09	41
4.1	29		4.1	28		4.1	29
4.11	33		4.11	29		4.11	32
4.12	31		4.12	34		4.12	38
4.13	28		4.13	28		4.13	32
4.14	35		4.14	26		4.14	23
4.15	35		4.15	28		4.15	28
4.16	35		4.16	27		4.16	31
4.17	33		4.17	26		4.17	24
4.18	33		4.18	26		4.18	25
4.19	32		4.19	24		4.19	28
4.2	28		4.2	25		4.2	26
4.21	26		4.21	24		4.21	26
4.22	22		4.22	24		4.22	25
4.23	28		4.23	21		4.23	25
4.24	38		4.24	19		4.24	28
4.25	37		4.25	26		4.25	27
4.26	31		4.26	24		4.26	21
4.27	26		4.27	20		4.27	20
4.28	25		4.28	24		4.28	23
4.29	26		4.29	21		4.29	27
4.3	31		4.3	23		4.3	30
4.31	30		4.31	29		4.31	26
4.32	27		4.32	22		4.32	24
4.33	24		4.33	16		4.33	22
4.34	22		4.34	17		4.34	22
4.35	21		4.35	16		4.35	21
4.36	25		4.36	21		4.36	26
4.37	28		4.37	25		4.37	30
4.38	25		4.38	22		4.38	28
4.39	28		4.39	24		4.39	29
4.4	29		4.4	26		4.4	26
4.41	24		4.41	29		4.41	22
4.42	22		4.42	30		4.42	30
4.43	26		4.43	23		4.43	28
4.44	28		4.44	17		4.44	22
4.45	25		4.45	16		4.45	25
4.46	23		4.46	19		4.46	26
4.47	23		4.47	24		4.47	26
4.48	22		4.48	24		4.48	27
4.49	23		4.49	20		4.49	26
4.5	21		4.5	14		4.5	20
4.51	20		4.51	14		4.51	20
4.52	28		4.52	16		4.52	24
4.53	27		4.53	18		4.53	26
4.54	25		4.54	21		4.54	25
4.55	20		4.55	19		4.55	27
4.56	19		4.56	22		4.56	26
4.57	27		4.57	20		4.57	22
4.58	27		4.58	15		4.58	24
4.59	25		4.59	17		4.59	24
4.6	20		4.6	16		4.6	22
4.61	16		4.61	15		4.61	21
4.62	21		4.62	16		4.62	25
4.63	21		4.63	18		4.63	25
4.64	19		4.64	20		4.64	21
4.65	22		4.65	19		4.65	20
4.66	22		4.66	18		4.66	18
4.67	17		4.67	20		4.67	19
4.68	16		4.68	17		4.68	22
4.69	22		4.69	12		4.69	21
4.7	25		4.7	15		4.7	17
4.71	23		4.71	15		4.71	19
4.72	19		4.72	12		4.72	27
4.73	17		4.73	17		4.73	24
4.74	19		4.74	18		4.74	16
4.75	20		4.75	16		4.75	20
4.76	19		4.76	18		4.76	22
4.77	22		4.77	16		4.77	22
4.78	19		4.78	22		4.78	22
4.79	16		4.79	21		4.79	19
4.8	19		4.8	16		4.8	15
4.81	14		4.81	16		4.81	20
4.82	14		4.82	17		4.82	28
4.83	23		4.83	16		4.83	23
4.84	25		4.84	20		4.84	20
4.85	20		4.85	21		4.85	21
4.86	14		4.86	18		4.86	24
4.87	16		4.87	16		4.87	22
4.88	21		4.88	15		4.88	14
4.89	21		4.89	13		4.89	20
4.9	22		4.9	12		4.9	26
4.91	21		4.91	19		4.91	21
4.92	20		4.92	19		4.92	16
4.93	21		4.93	15		4.93	17
4.94	21		4.94	16		4.94	20
4.95	17		4.95	18		4.95	17
4.96	19		4.96	16		4.96	18
4.97	16		4.97	17		4.97	24
4.98	18		4.98	14		4.98	20
4.99	21		4.99	15		4.99	18
5	15		5	16		5	21
5.01	16		5.01	15		5.01	15
5.02	17		5.02	20		5.02	12
5.03	13		5.03	18		5.03	11
5.04	14		5.04	16		5.04	12
5.05	17		5.05	18		5.05	19
5.06	20		5.06	14		5.06	21
5.07	18		5.07	12		5.07	17
5.08	16		5.08	14		5.08	13
5.09	17		5.09	15		5.09	15
5.1	21		5.1	16		5.1	14
5.11	19		5.11	16		5.11	16
5.12	15		5.12	20		5.12	16
5.13	18		5.13	19		5.13	16
5.14	15		5.14	14		5.14	17
5.15	15		5.15	15		5.15	17
5.16	18		5.16	17		5.16	19
5.17	15		5.17	19		5.17	20
5.18	15		5.18	14		5.18	20
5.19	16		5.19	11		5.19	14
5.2	15		5.2	10		5.2	16
5.21	18		5.21	9		5.21	22
5.22	23		5.22	15		5.22	20
5.23	21		5.23	15		5.23	17
5.24	16		5.24	13		5.24	17
5.25	12		5.25	12		5.25	16
5.26	14		5.26	14		5.26	15
5.27	17		5.27	14		5.27	18
5.28	17		5.28	11		5.28	18
5.29	13		5.29	13		5.29	17
5.3	12		5.3	14		5.3	20
5.31	15		5.31	15		5.31	18
5.32	16		5.32	15		5.32	12
5.33	12		5.33	12		5.33	14
5.34	11		5.34	13		5.34	13
5.35	15		5.35	12		5.35	17
5.36	15		5.36	9		5.36	20
5.37	13		5.37	10		5.37	18
5.38	15		5.38	16		5.38	20
5.39	15		5.39	17		5.39	17
5.4	12		5.4	15		5.4	12
5.41	14		5.41	15		5.41	14
5.42	16		5.42	12		5.42	17
5.43	13		5.43	14		5.43	17
5.44	12		5.44	13		5.44	19
5.45	12		5.45	10		5.45	15
5.46	14		5.46	9		5.46	14
5.47	14		5.47	12		5.47	17
5.48	13		5.48	14		5.48	15
5.49	12		5.49	12		5.49	14
5.5	15		5.5	14		5.5	13
5.51	12		5.51	13		5.51	13
5.52	12		5.52	12		5.52	17
5.53	17		5.53	13		5.53	20
5.54	15		5.54	13		5.54	16
5.55	11		5.55	11		5.55	8
5.56	11		5.56	13		5.56	9
5.57	10		5.57	14		5.57	14
5.58	12		5.58	15		5.58	15
5.59	11		5.59	16		5.59	17
5.6	13		5.6	14		5.6	19
5.61	14		5.61	11		5.61	18
5.62	11		5.62	9		5.62	15
5.63	11		5.63	11		5.63	13
5.64	10		5.64	11		5.64	10
5.65	9		5.65	13		5.65	12
5.66	15		5.66	16		5.66	15
5.67	17		5.67	13		5.67	16
5.68	17		5.68	10		5.68	15
5.69	13		5.69	6		5.69	15
5.7	9		5.7	7		5.7	14
5.71	14		5.71	12		5.71	14
5.72	12		5.72	14		5.72	15
5.73	10		5.73	13		5.73	15
5.74	14		5.74	13		5.74	18
5.75	12		5.75	11		5.75	19
5.76	10		5.76	11		5.76	12
5.77	9		5.77	8		5.77	10
5.78	9		5.78	8		5.78	16
5.79	10		5.79	15		5.79	18
5.8	9		5.8	16		5.8	13
5.81	6		5.81	10		5.81	14
5.82	10		5.82	10		5.82	11
5.83	14		5.83	11		5.83	13
5.84	11		5.84	10		5.84	15
5.85	9		5.85	11		5.85	14
5.86	12		5.86	10		5.86	13
5.87	10		5.87	9		5.87	11
5.88	7		5.88	9		5.88	8
5.89	8		5.89	10		5.89	10
5.9	12		5.9	11		5.9	13
5.91	14		5.91	12		5.91	12
5.92	12		5.92	11		5.92	13
5.93	10		5.93	13		5.93	14
5.94	9		5.94	15		5.94	12
5.95	10		5.95	11		5.95	12
5.96	9		5.96	8		5.96	10
5.97	7		5.97	11		5.97	9
5.98	10		5.98	12		5.98	19
5.99	9		5.99	9		5.99	20
6	6		6	8		6	14
6.01	8		6.01	11		6.01	12
6.02	7		6.02	13		6.02	10
6.03	6		6.03	13		6.03	9
6.04	8		6.04	12		6.04	9
6.05	9		6.05	8		6.05	12
6.06	8		6.06	7		6.06	18
6.07	6		6.07	8		6.07	12
6.08	9		6.08	7		6.08	7
6.09	11		6.09	6		6.09	12
6.1	7		6.1	8		6.1	15
6.11	8		6.11	9		6.11	14
6.12	10		6.12	6		6.12	13
6.13	8		6.13	5		6.13	10
6.14	10		6.14	9		6.14	8
6.15	10		6.15	11		6.15	10
6.16	8		6.16	8		6.16	11
6.17	7		6.17	6		6.17	11
6.18	8		6.18	8		6.18	14
6.19	6		6.19	9		6.19	14
6.2	3		6.2	8		6.2	11
6.21	7		6.21	9		6.21	11
6.22	10		6.22	9		6.22	11
6.23	8		6.23	9		6.23	13
6.24	7		6.24	10		6.24	11
6.25	8		6.25	8		6.25	7
6.26	10		6.26	7		6.26	8
6.27	9		6.27	7		6.27	14
6.28	7		6.28	6		6.28	17
6.29	6		6.29	7		6.29	18
6.3	8		6.3	7		6.3	13
6.31	7		6.31	9		6.31	11
6.32	8		6.32	8		6.32	14
6.33	10		6.33	7		6.33	11
6.34	7		6.34	8		6.34	9
6.35	5		6.35	7		6.35	11
6.36	4		6.36	10		6.36	9
6.37	7		6.37	11		6.37	9
6.38	7		6.38	12		6.38	15
6.39	7		6.39	12		6.39	11
6.4	10		6.4	5		6.4	8
6.41	8		6.41	4		6.41	10
6.42	8		6.42	3		6.42	10
6.43	7		6.43	5		6.43	11
6.44	3		6.44	10		6.44	11
6.45	3		6.45	11		6.45	6
6.46	3		6.46	9		6.46	7
6.47	8		6.47	8		6.47	7
6.48	8		6.48	5		6.48	6
6.49	4		6.49	6		6.49	7
6.5	3		6.5	7		6.5	6
6.51	3		6.51	7		6.51	5
6.52	6		6.52	10		6.52	7
6.53	9		6.53	8		6.53	7
6.54	9		6.54	7		6.54	6
6.55	7		6.55	6		6.55	10
6.56	5		6.56	5		6.56	14
6.57	5		6.57	9		6.57	12
6.58	5		6.58	11		6.58	11
6.59	3		6.59	10		6.59	10
6.6	3		6.6	8		6.6	8
6.61	5		6.61	7		6.61	6
6.62	5		6.62	9		6.62	7
6.63	6		6.63	9		6.63	10
6.64	3		6.64	6		6.64	12
6.65	2		6.65	6		6.65	8
6.66	4		6.66	8		6.66	7
6.67	5		6.67	8		6.67	9
6.68	5		6.68	7		6.68	6
6.69	6		6.69	6		6.69	10
6.7	4		6.7	7		6.7	13
6.71	3		6.71	7		6.71	10
6.72	3		6.72	4		6.72	11
6.73	3		6.73	4		6.73	13
6.74	2		6.74	9		6.74	12
6.75	3		6.75	9		6.75	10
6.76	2		6.76	6		6.76	11
6.77	5		6.77	7		6.77	8
6.78	5		6.78	8		6.78	6
6.79	2		6.79	6		6.79	6
6.8	3		6.8	6		6.8	6
6.81	5		6.81	7		6.81	8
6.82	5		6.82	4		6.82	8
6.83	2		6.83	7		6.83	10
6.84	2		6.84	7		6.84	12
6.85	4		6.85	5		6.85	13
6.86	4		6.86	6		6.86	11
6.87	5		6.87	4		6.87	8
6.88	5		6.88	7		6.88	9
6.89	3		6.89	9		6.89	9
6.9	2		6.9	9		6.9	6
6.91	3		6.91	11		6.91	6
6.92	3		6.92	9		6.92	7
6.93	2		6.93	8		6.93	6
6.94	1		6.94	10		6.94	5
6.95	3		6.95	9		6.95	7
6.96	3		6.96	8		6.96	8
6.97	1		6.97	6		6.97	9
6.98	2		6.98	4		6.98	10
6.99	4		6.99	7		6.99	6
7	2		7	8		7	7
7.01	2		7.01	6		7.01	8
7.02	3		7.02	6		7.02	6
7.03	2		7.03	9		7.03	7
7.04	3		7.04	7		7.04	9
7.05	3		7.05	6		7.05	8
7.06	2		7.06	6		7.06	8
7.07	0		7.07	6		7.07	8
7.08	2		7.08	6		7.08	7
7.09	2		7.09	4		7.09	7
7.1	2		7.1	6		7.1	7
7.11	2		7.11	8		7.11	8
7.12	1		7.12	7		7.12	10
7.13	2		7.13	5		7.13	8
7.14	1		7.14	4		7.14	9
7.15	1		7.15	2		7.15	8
7.16	1		7.16	6		7.16	6
7.17	2		7.17	7		7.17	6
7.18	3		7.18	6		7.18	6
7.19	2		7.19	6		7.19	4
7.2	0		7.2	5		7.2	7
7.21	1		7.21	4		7.21	10
7.22	2		7.22	4		7.22	9
7.23	1		7.23	2		7.23	10
7.24	1		7.24	4		7.24	8
7.25	2		7.25	5		7.25	3
7.26	1		7.26	4		7.26	5
7.27	1		7.27	4		7.27	9
7.28	1		7.28	3		7.28	8
7.29	0		7.29	3		7.29	5
7.3	0		7.3	3		7.3	8
7.31	1		7.31	6		7.31	8
7.32	0		7.32	6		7.32	6
7.33	0		7.33	6		7.33	9
7.34	0		7.34	7		7.34	9
7.35	1		7.35	4		7.35	8
7.36	2		7.36	4		7.36	8
7.37	1		7.37	6		7.37	6
7.38	0		7.38	5		7.38	4
7.39	1		7.39	3		7.39	4
7.4	2		7.4	3		7.4	4
7.41	2		7.41	3		7.41	6
7.42	1		7.42	3		7.42	7
7.43	0		7.43	3		7.43	6
7.44	0		7.44	2		7.44	6
7.45	0		7.45	3		7.45	6
7.46	0		7.46	4		7.46	8
7.47	0		7.47	6		7.47	11
7.48	1		7.48	5		7.48	8
7.49	0		7.49	5		7.49	5
7.5	1		7.5	5		7.5	4
7.51	1		7.51	8		7.51	7
7.52	1		7.52	9		7.52	11
7.53	1		7.53	5		7.53	8
7.54	0		7.54	3		7.54	4
7.55	1		7.55	4		7.55	3
7.56	1		7.56	7		7.56	7
7.57	0		7.57	3		7.57	7
7.58	0		7.58	2		7.58	7
7.59	0		7.59	4		7.59	6
7.6	1		7.6	4		7.6	7
7.61	0		7.61	3		7.61	5
7.62	0		7.62	3		7.62	3
7.63	0		7.63	3		7.63	3
7.64	0		7.64	5		7.64	3
7.65	0		7.65	7		7.65	2
7.66	0		7.66	3		7.66	5
7.67	1		7.67	3		7.67	7
7.68	0		7.68	3		7.68	6
7.69	0		7.69	5		7.69	5
7.7	0		7.7	3		7.7	3
7.71	0		7.71	3		7.71	4
7.72	0		7.72	4		7.72	5
7.73	0		7.73	3		7.73	4
7.74	0		7.74	2		7.74	5
7.75	1		7.75	3		7.75	7
7.76	0		7.76	2		7.76	6
7.77	1		7.77	3		7.77	4
7.78	0		7.78	5		7.78	5
7.79	1		7.79	4		7.79	4
7.8	0		7.8	1		7.8	5
7.81	0		7.81	3		7.81	6
7.82	0		7.82	5		7.82	4
7.83	0		7.83	3		7.83	2
7.84	0		7.84	2		7.84	5
7.85	1		7.85	4		7.85	8
7.86	0		7.86	4		7.86	6
7.87	0		7.87	5		7.87	4
7.88	0		7.88	6		7.88	7
7.89	0		7.89	3		7.89	7
7.9	0		7.9	2		7.9	6
7.91	0		7.91	3		7.91	2
7.92	0		7.92	4		7.92	5
7.93	0		7.93	2		7.93	6
7.94	0		7.94	2		7.94	1
7.95	0		7.95	4		7.95	2
7.96	0		7.96	3		7.96	2
7.97	0		7.97	1		7.97	3
7.98	0		7.98	1		7.98	3
7.99	0		7.99	1		7.99	1
8	0		8	0		8	3
8.01	0		8.01	1		8.01	5
8.02	0		8.02	1		8.02	4
8.03	0		8.03	2		8.03	3
8.04	0		8.04	4		8.04	4
8.05	0		8.05	3		8.05	6
8.06	0		8.06	2		8.06	6
8.07	0		8.07	1		8.07	4
8.08	0		8.08	1		8.08	4
8.09	0		8.09	2		8.09	3
8.1	0		8.1	3		8.1	4
8.11	0		8.11	2		8.11	4
8.12	0		8.12	2		8.12	1
8.13	0		8.13	1		8.13	1
8.14	0		8.14	2		8.14	2
8.15	0		8.15	2		8.15	2
8.16	0		8.16	4		8.16	4
8.17	0		8.17	2		8.17	3
8.18	0		8.18	1		8.18	2
8.19	0		8.19	2		8.19	3
8.2	1		8.2	1		8.2	3
8.21	0		8.21	1		8.21	3
8.22	0		8.22	2		8.22	1
8.23	0		8.23	1		8.23	3
8.24	0		8.24	0		8.24	5
8.25	0		8.25	1		8.25	6
8.26	1		8.26	2		8.26	4
8.27	0		8.27	3		8.27	3
8.28	0		8.28	2		8.28	4
8.29	0		8.29	3		8.29	4
8.3	0		8.3	4		8.3	3
8.31	0		8.31	3		8.31	2
8.32	0		8.32	2		8.32	2
8.33	0		8.33	1		8.33	1
8.34	0		8.34	0		8.34	2
8.35	0		8.35	2		8.35	2
8.36	0		8.36	3		8.36	1
8.37	0		8.37	2		8.37	2
8.38	0		8.38	1		8.38	4
8.39	0		8.39	0		8.39	2
8.4	0		8.4	1		8.4	2
8.41	1		8.41	2		8.41	4
8.42	0		8.42	1		8.42	4
8.43	0		8.43	1		8.43	3
8.44	0		8.44	1		8.44	2
8.45	0		8.45	2		8.45	3
8.46	0		8.46	2		8.46	4
8.47	0		8.47	2		8.47	6
8.48	0		8.48	1		8.48	4
8.49	0		8.49	2		8.49	5
8.5	0		8.5	2		8.5	5
8.51	0		8.51	2		8.51	2
8.52	0		8.52	0		8.52	3
8.53	0		8.53	1		8.53	3
8.54	0		8.54	2		8.54	2
8.55	0		8.55	2		8.55	2
8.56	0		8.56	1		8.56	2
8.57	0		8.57	1		8.57	0
8.58	0		8.58	1		8.58	1
8.59	0		8.59	1		8.59	2
8.6	0		8.6	0		8.6	1
8.61	0		8.61	0		8.61	3
8.62	0		8.62	1		8.62	3
8.63	0		8.63	1		8.63	2
8.64	0		8.64	1		8.64	2
8.65	0		8.65	2		8.65	4
8.66	0		8.66	3		8.66	3
8.67	0		8.67	1		8.67	3
8.68	0		8.68	1		8.68	3
8.69	0		8.69	1		8.69	3
8.7	0		8.7	1		8.7	3
8.71	0		8.71	0		8.71	1
8.72	0		8.72	1		8.72	2
8.73	0		8.73	0		8.73	1
8.74	0		8.74	0		8.74	2
8.75	0		8.75	0		8.75	3
8.76	0		8.76	1		8.76	5
8.77	0		8.77	2		8.77	5
8.78	0		8.78	1		8.78	3
8.79	0		8.79	0		8.79	4
8.8	0		8.8	1		8.8	3
8.81	0		8.81	0		8.81	2
8.82	0		8.82	1		8.82	2
8.83	0		8.83	0		8.83	2
8.84	0		8.84	0		8.84	2
8.85	0		8.85	0		8.85	3
8.86	0		8.86	0		8.86	3
8.87	0		8.87	0		8.87	3
8.88	0		8.88	1		8.88	3
8.89	0		8.89	0		8.89	0
8.9	0		8.9	1		8.9	1
8.91	0		8.91	1		8.91	1
8.92	0		8.92	0		8.92	1
8.93	0		8.93	0		8.93	0
8.94	0		8.94	1		8.94	1
8.95	0		8.95	1		8.95	2
8.96	0		8.96	1		8.96	1
8.97	0		8.97	0		8.97	3
8.98	0		8.98	0		8.98	4
8.99	0		8.99	0		8.99	2
9	0		9	1		9	4
9.01	0		9.01	1		9.01	4
9.02	0		9.02	0		9.02	1
9.03	0		9.03	0		9.03	2
9.04	0		9.04	0		9.04	1
9.05	0		9.05	0		9.05	2
9.06	0		9.06	0		9.06	1
9.07	0		9.07	0		9.07	1
9.08	0		9.08	0		9.08	1
9.09	0		9.09	0		9.09	1
9.1	0		9.1	0		9.1	2
9.11	0		9.11	0		9.11	1
9.12	0		9.12	0		9.12	2
9.13	0		9.13	0		9.13	2
9.14	0		9.14	0		9.14	1
9.15	0		9.15	0		9.15	0
9.16	0		9.16	0		9.16	1
9.17	0		9.17	0		9.17	1
9.18	0		9.18	0		9.18	1
9.19	0		9.19	0		9.19	3
9.2	0		9.2	0		9.2	1
9.21	0		9.21	0		9.21	0
9.22	0		9.22	1		9.22	1
9.23	0		9.23	0		9.23	2
9.24	0		9.24	0		9.24	2
9.25	0		9.25	0		9.25	1
9.26	0		9.26	0		9.26	1
9.27	0		9.27	0		9.27	1
9.28	0		9.28	0		9.28	1
9.29	0		9.29	0		9.29	0
9.3	0		9.3	0		9.3	1
9.31	0		9.31	0		9.31	1
9.32	0		9.32	1		9.32	0
9.33	0		9.33	0		9.33	1
9.34	0		9.34	0		9.34	1
9.35	0		9.35	0		9.35	1
9.36	0		9.36	0		9.36	3
9.37	0		9.37	0		9.37	3
9.38	0		9.38	0		9.38	1
9.39	0		9.39	0		9.39	0
9.4	0		9.4	0		9.4	1
9.41	0		9.41	0		9.41	2
9.42	0		9.42	0		9.42	1
9.43	0		9.43	0		9.43	1
9.44	0		9.44	0		9.44	1
9.45	0		9.45	0		9.45	2
9.46	0		9.46	0		9.46	1
9.47	0		9.47	0		9.47	1
9.48	0		9.48	0		9.48	1
9.49	0		9.49	0		9.49	0
9.5	0		9.5	0		9.5	0
9.51	0		9.51	0		9.51	0
9.52	0		9.52	0		9.52	0
9.53	0		9.53	0		9.53	1
9.54	0		9.54	0		9.54	2
9.55	0		9.55	0		9.55	1
9.56	0		9.56	0		9.56	1
9.57	0		9.57	0		9.57	1
9.58	0		9.58	0		9.58	2
9.59	0		9.59	0		9.59	2
9.6	0		9.6	0		9.6	1
9.61	0		9.61	0		9.61	1
9.62	0		9.62	0		9.62	2
9.63	0		9.63	0		9.63	2
9.64	0		9.64	0		9.64	0
9.65	0		9.65	0		9.65	0
9.66	0		9.66	0		9.66	0
9.67	0		9.67	0		9.67	1
9.68	0		9.68	0		9.68	0
9.69	0		9.69	0		9.69	1
9.7	0		9.7	0		9.7	0
9.71	0		9.71	0		9.71	0
9.72	0		9.72	0		9.72	0
9.73	0		9.73	0		9.73	0
9.74	0		9.74	0		9.74	0
9.75	0		9.75	0		9.75	0
9.76	0		9.76	0		9.76	0
9.77	0		9.77	0		9.77	0
9.78	0		9.78	0		9.78	0
9.79	0		9.79	0		9.79	0
9.8	0		9.8	0		9.8	0
9.81	0		9.81	0		9.81	0
9.82	0		9.82	0		9.82	0
9.83	0		9.83	0		9.83	0
9.84	0		9.84	0		9.84	1
9.85	0		9.85	0		9.85	1
9.86	0		9.86	0		9.86	0
9.87	0		9.87	0		9.87	0
9.88	0		9.88	0		9.88	0
9.89	0		9.89	0		9.89	0
9.9	0		9.9	0		9.9	0
9.91	0		9.91	0		9.91	0
9.92	0		9.92	0		9.92	0
9.93	0		9.93	0		9.93	0
9.94	0		9.94	0		9.94	0
9.95	0		9.95	0		9.95	0
9.96	0		9.96	0		9.96	0
9.97	0		9.97	0		9.97	0
9.98	0		9.98	0		9.98	0
9.99	0		9.99	0		9.99	1
10	0		10	0		10	0
10.01	0		10.01	0		10.01	0
10.02	0		10.02	0		10.02	0
10.03	0		10.03	0		10.03	0
10.04	0		10.04	0		10.04	0
10.05	0		10.05	0		10.05	0
10.06	0		10.06	0		10.06	0
10.07	0		10.07	0		10.07	0
10.08	0		10.08	0		10.08	0
10.09	0		10.09	0		10.09	0
10.1	0		10.1	0		10.1	0
10.11	0		10.11	0		10.11	0
10.12	0		10.12	0		10.12	0
10.13	0		10.13	0		10.13	0

## Sheet: Supplementary Fig. 7d
Before peeling			After peeling			After water scrubbing
keV	cps/eV		keV	cps/eV		keV	cps/eV
-0.1	0		-0.1	0		-0.1	0
-0.09	0		-0.09	0		-0.09	0
-0.08	0		-0.08	0		-0.08	0
-0.07	1		-0.07	0		-0.07	1
-0.06	9		-0.06	5		-0.06	5
-0.05	33		-0.05	44		-0.05	29
-0.04	113		-0.04	141		-0.04	113
-0.03	349		-0.03	434		-0.03	313
-0.02	792		-0.02	960		-0.02	722
-0.01	1386		-0.01	1739		-0.01	1361
0	2169		0	2659		0	2044
0.01	2983		0.01	3657		0.01	2809
0.02	3685		0.02	4744		0.02	3649
0.03	4442		0.03	5869		0.03	4491
0.04	4968		0.04	6378		0.04	4918
0.05	4668		0.05	5809		0.05	4333
0.06	3330		0.06	4374		0.06	3163
0.07	1880		0.07	2660		0.07	1807
0.08	877		0.08	1224		0.08	808
0.09	331		0.09	446		0.09	311
0.1	116		0.1	166		0.1	121
0.11	69		0.11	92		0.11	70
0.12	59		0.12	67		0.12	58
0.13	48		0.13	60		0.13	49
0.14	46		0.14	56		0.14	39
0.15	52		0.15	52		0.15	50
0.16	56		0.16	71		0.16	48
0.17	63		0.17	77		0.17	53
0.18	69		0.18	88		0.18	71
0.19	100		0.19	114		0.19	94
0.2	158		0.2	182		0.2	142
0.21	274		0.21	344		0.21	248
0.22	508		0.22	591		0.22	458
0.23	845		0.23	1010		0.23	770
0.24	1312		0.24	1543		0.24	1204
0.25	1833		0.25	2126		0.25	1708
0.26	2112		0.26	2524		0.26	2052
0.27	2226		0.27	2640		0.27	2103
0.28	2039		0.28	2381		0.28	1889
0.29	1535		0.29	1815		0.29	1416
0.3	1013		0.3	1192		0.3	907
0.31	576		0.31	652		0.31	519
0.32	278		0.32	317		0.32	253
0.33	116		0.33	158		0.33	115
0.34	53		0.34	75		0.34	55
0.35	41		0.35	50		0.35	36
0.36	39		0.36	49		0.36	47
0.37	39		0.37	52		0.37	40
0.38	37		0.38	56		0.38	38
0.39	51		0.39	55		0.39	43
0.4	60		0.4	68		0.4	55
0.41	63		0.41	94		0.41	69
0.42	74		0.42	96		0.42	90
0.43	101		0.43	136		0.43	109
0.44	152		0.44	190		0.44	139
0.45	222		0.45	269		0.45	224
0.46	357		0.46	437		0.46	381
0.47	587		0.47	729		0.47	609
0.48	912		0.48	1098		0.48	939
0.49	1344		0.49	1621		0.49	1366
0.5	1814		0.5	2201		0.5	1801
0.51	2200		0.51	2656		0.51	2160
0.52	2367		0.52	2797		0.52	2314
0.53	2182		0.53	2612		0.53	2234
0.54	1793		0.54	2171		0.54	1849
0.55	1276		0.55	1605		0.55	1307
0.56	806		0.56	1020		0.56	816
0.57	467		0.57	567		0.57	455
0.58	250		0.58	282		0.58	241
0.59	133		0.59	153		0.59	125
0.6	84		0.6	103		0.6	87
0.61	67		0.61	84		0.61	75
0.62	59		0.62	91		0.62	62
0.63	61		0.63	86		0.63	56
0.64	66		0.64	90		0.64	66
0.65	55		0.65	93		0.65	64
0.66	63		0.66	93		0.66	71
0.67	75		0.67	89		0.67	72
0.68	73		0.68	94		0.68	66
0.69	72		0.69	109		0.69	73
0.7	79		0.7	100		0.7	77
0.71	83		0.71	91		0.71	86
0.72	81		0.72	96		0.72	93
0.73	81		0.73	99		0.73	86
0.74	74		0.74	114		0.74	80
0.75	76		0.75	113		0.75	80
0.76	91		0.76	111		0.76	88
0.77	104		0.77	109		0.77	80
0.78	93		0.78	113		0.78	80
0.79	85		0.79	115		0.79	86
0.8	86		0.8	108		0.8	91
0.81	97		0.81	115		0.81	85
0.82	102		0.82	118		0.82	87
0.83	95		0.83	117		0.83	99
0.84	86		0.84	116		0.84	95
0.85	99		0.85	126		0.85	89
0.86	100		0.86	124		0.86	102
0.87	100		0.87	123		0.87	113
0.88	93		0.88	134		0.88	106
0.89	95		0.89	114		0.89	106
0.9	95		0.9	110		0.9	96
0.91	98		0.91	106		0.91	93
0.92	112		0.92	119		0.92	93
0.93	106		0.93	121		0.93	104
0.94	106		0.94	111		0.94	113
0.95	100		0.95	107		0.95	105
0.96	95		0.96	113		0.96	109
0.97	90		0.97	120		0.97	110
0.98	88		0.98	125		0.98	105
0.99	92		0.99	117		0.99	107
1	95		1	120		1	109
1.01	98		1.01	109		1.01	108
1.02	95		1.02	97		1.02	107
1.03	97		1.03	117		1.03	103
1.04	98		1.04	115		1.04	99
1.05	84		1.05	120		1.05	105
1.06	87		1.06	113		1.06	110
1.07	90		1.07	122		1.07	108
1.08	98		1.08	124		1.08	99
1.09	107		1.09	122		1.09	96
1.1	104		1.1	125		1.1	107
1.11	100		1.11	120		1.11	113
1.12	95		1.12	119		1.12	107
1.13	93		1.13	116		1.13	92
1.14	86		1.14	118		1.14	95
1.15	86		1.15	119		1.15	95
1.16	78		1.16	103		1.16	98
1.17	82		1.17	106		1.17	114
1.18	80		1.18	114		1.18	107
1.19	80		1.19	112		1.19	89
1.2	88		1.2	119		1.2	93
1.21	91		1.21	116		1.21	98
1.22	90		1.22	114		1.22	103
1.23	87		1.23	112		1.23	91
1.24	88		1.24	108		1.24	84
1.25	95		1.25	106		1.25	90
1.26	96		1.26	105		1.26	94
1.27	89		1.27	111		1.27	98
1.28	86		1.28	106		1.28	98
1.29	86		1.29	101		1.29	93
1.3	92		1.3	115		1.3	82
1.31	90		1.31	114		1.31	94
1.32	72		1.32	101		1.32	103
1.33	76		1.33	107		1.33	99
1.34	77		1.34	107		1.34	83
1.35	68		1.35	107		1.35	73
1.36	77		1.36	103		1.36	89
1.37	79		1.37	103		1.37	94
1.38	81		1.38	104		1.38	89
1.39	89		1.39	100		1.39	87
1.4	90		1.4	99		1.4	85
1.41	88		1.41	109		1.41	84
1.42	92		1.42	109		1.42	96
1.43	90		1.43	105		1.43	96
1.44	77		1.44	107		1.44	92
1.45	85		1.45	110		1.45	85
1.46	77		1.46	111		1.46	82
1.47	77		1.47	104		1.47	89
1.48	84		1.48	101		1.48	95
1.49	83		1.49	108		1.49	90
1.5	76		1.5	124		1.5	101
1.51	78		1.51	117		1.51	98
1.52	88		1.52	100		1.52	92
1.53	83		1.53	108		1.53	105
1.54	80		1.54	112		1.54	90
1.55	85		1.55	89		1.55	85
1.56	90		1.56	89		1.56	87
1.57	87		1.57	104		1.57	93
1.58	86		1.58	116		1.58	109
1.59	96		1.59	126		1.59	111
1.6	90		1.6	128		1.6	103
1.61	78		1.61	117		1.61	108
1.62	93		1.62	112		1.62	113
1.63	117		1.63	120		1.63	132
1.64	147		1.64	163		1.64	167
1.65	199		1.65	270		1.65	222
1.66	306		1.66	434		1.66	368
1.67	497		1.67	707		1.67	632
1.68	852		1.68	1120		1.68	1046
1.69	1391		1.69	1755		1.69	1610
1.7	1982		1.7	2566		1.7	2321
1.71	2671		1.71	3446		1.71	3153
1.72	3388		1.72	4338		1.72	4019
1.73	3923		1.73	4988		1.73	4610
1.74	4192		1.74	5250		1.74	4907
1.75	4090		1.75	5233		1.75	4785
1.76	3694		1.76	4807		1.76	4322
1.77	3099		1.77	4000		1.77	3610
1.78	2372		1.78	3047		1.78	2789
1.79	1680		1.79	2177		1.79	2014
1.8	1145		1.8	1480		1.8	1430
1.81	792		1.81	987		1.81	951
1.82	534		1.82	706		1.82	613
1.83	376		1.83	489		1.83	434
1.84	290		1.84	359		1.84	328
1.85	226		1.85	289		1.85	263
1.86	178		1.86	236		1.86	229
1.87	153		1.87	176		1.87	182
1.88	126		1.88	134		1.88	134
1.89	99		1.89	121		1.89	109
1.9	79		1.9	110		1.9	89
1.91	62		1.91	92		1.91	78
1.92	51		1.92	66		1.92	70
1.93	49		1.93	56		1.93	60
1.94	56		1.94	62		1.94	50
1.95	44		1.95	57		1.95	40
1.96	34		1.96	53		1.96	43
1.97	38		1.97	50		1.97	46
1.98	35		1.98	53		1.98	46
1.99	42		1.99	55		1.99	44
2	46		2	49		2	43
2.01	46		2.01	49		2.01	44
2.02	48		2.02	61		2.02	53
2.03	45		2.03	59		2.03	53
2.04	45		2.04	51		2.04	47
2.05	42		2.05	49		2.05	46
2.06	37		2.06	63		2.06	43
2.07	37		2.07	51		2.07	43
2.08	37		2.08	44		2.08	48
2.09	38		2.09	53		2.09	51
2.1	39		2.1	49		2.1	59
2.11	37		2.11	47		2.11	54
2.12	43		2.12	48		2.12	43
2.13	39		2.13	45		2.13	43
2.14	32		2.14	42		2.14	42
2.15	39		2.15	44		2.15	39
2.16	40		2.16	51		2.16	37
2.17	37		2.17	50		2.17	42
2.18	39		2.18	45		2.18	44
2.19	34		2.19	51		2.19	51
2.2	34		2.2	58		2.2	50
2.21	34		2.21	58		2.21	46
2.22	33		2.22	53		2.22	46
2.23	37		2.23	49		2.23	49
2.24	39		2.24	46		2.24	46
2.25	38		2.25	55		2.25	48
2.26	36		2.26	49		2.26	56
2.27	35		2.27	47		2.27	51
2.28	35		2.28	50		2.28	44
2.29	37		2.29	52		2.29	38
2.3	33		2.3	54		2.3	37
2.31	33		2.31	50		2.31	39
2.32	38		2.32	48		2.32	38
2.33	38		2.33	52		2.33	35
2.34	34		2.34	47		2.34	40
2.35	30		2.35	44		2.35	39
2.36	26		2.36	44		2.36	35
2.37	28		2.37	40		2.37	39
2.38	39		2.38	40		2.38	40
2.39	40		2.39	49		2.39	44
2.4	41		2.4	53		2.4	43
2.41	36		2.41	42		2.41	41
2.42	29		2.42	36		2.42	44
2.43	35		2.43	39		2.43	45
2.44	38		2.44	36		2.44	44
2.45	37		2.45	39		2.45	33
2.46	28		2.46	43		2.46	31
2.47	27		2.47	38		2.47	43
2.48	30		2.48	42		2.48	41
2.49	29		2.49	38		2.49	33
2.5	29		2.5	36		2.5	35
2.51	33		2.51	42		2.51	38
2.52	29		2.52	43		2.52	35
2.53	25		2.53	40		2.53	32
2.54	25		2.54	35		2.54	33
2.55	20		2.55	31		2.55	35
2.56	24		2.56	41		2.56	36
2.57	32		2.57	40		2.57	35
2.58	39		2.58	34		2.58	39
2.59	39		2.59	39		2.59	40
2.6	34		2.6	47		2.6	30
2.61	30		2.61	38		2.61	32
2.62	24		2.62	30		2.62	37
2.63	27		2.63	39		2.63	29
2.64	34		2.64	36		2.64	34
2.65	32		2.65	32		2.65	34
2.66	30		2.66	34		2.66	34
2.67	30		2.67	47		2.67	38
2.68	29		2.68	42		2.68	33
2.69	34		2.69	30		2.69	30
2.7	34		2.7	34		2.7	33
2.71	29		2.71	39		2.71	32
2.72	25		2.72	45		2.72	30
2.73	30		2.73	48		2.73	30
2.74	38		2.74	41		2.74	30
2.75	37		2.75	33		2.75	30
2.76	33		2.76	32		2.76	27
2.77	27		2.77	39		2.77	28
2.78	26		2.78	41		2.78	30
2.79	26		2.79	29		2.79	26
2.8	27		2.8	24		2.8	34
2.81	29		2.81	30		2.81	37
2.82	28		2.82	34		2.82	34
2.83	27		2.83	32		2.83	32
2.84	30		2.84	32		2.84	31
2.85	30		2.85	34		2.85	31
2.86	25		2.86	31		2.86	32
2.87	23		2.87	27		2.87	27
2.88	24		2.88	41		2.88	25
2.89	25		2.89	43		2.89	30
2.9	24		2.9	37		2.9	34
2.91	24		2.91	34		2.91	38
2.92	25		2.92	31		2.92	38
2.93	21		2.93	23		2.93	33
2.94	19		2.94	28		2.94	33
2.95	22		2.95	34		2.95	34
2.96	22		2.96	28		2.96	28
2.97	25		2.97	29		2.97	22
2.98	26		2.98	29		2.98	28
2.99	21		2.99	32		2.99	31
3	23		3	30		3	31
3.01	27		3.01	26		3.01	32
3.02	24		3.02	29		3.02	29
3.03	22		3.03	28		3.03	26
3.04	24		3.04	25		3.04	25
3.05	21		3.05	24		3.05	25
3.06	29		3.06	24		3.06	27
3.07	25		3.07	25		3.07	27
3.08	18		3.08	27		3.08	23
3.09	24		3.09	27		3.09	24
3.1	24		3.1	36		3.1	25
3.11	27		3.11	36		3.11	21
3.12	21		3.12	31		3.12	22
3.13	19		3.13	32		3.13	33
3.14	21		3.14	37		3.14	30
3.15	15		3.15	33		3.15	24
3.16	13		3.16	31		3.16	25
3.17	18		3.17	32		3.17	21
3.18	23		3.18	31		3.18	19
3.19	21		3.19	32		3.19	23
3.2	20		3.2	27		3.2	28
3.21	19		3.21	23		3.21	28
3.22	20		3.22	28		3.22	27
3.23	19		3.23	30		3.23	29
3.24	21		3.24	24		3.24	28
3.25	25		3.25	21		3.25	28
3.26	19		3.26	26		3.26	32
3.27	21		3.27	26		3.27	28
3.28	27		3.28	28		3.28	25
3.29	26		3.29	31		3.29	23
3.3	24		3.3	29		3.3	22
3.31	21		3.31	27		3.31	25
3.32	22		3.32	32		3.32	24
3.33	22		3.33	31		3.33	19
3.34	19		3.34	28		3.34	19
3.35	19		3.35	30		3.35	21
3.36	19		3.36	26		3.36	23
3.37	22		3.37	21		3.37	26
3.38	20		3.38	22		3.38	20
3.39	17		3.39	30		3.39	21
3.4	20		3.4	26		3.4	23
3.41	20		3.41	21		3.41	22
3.42	20		3.42	21		3.42	20
3.43	22		3.43	24		3.43	22
3.44	20		3.44	25		3.44	21
3.45	17		3.45	23		3.45	20
3.46	19		3.46	29		3.46	18
3.47	17		3.47	23		3.47	16
3.48	19		3.48	17		3.48	25
3.49	18		3.49	21		3.49	28
3.5	15		3.5	21		3.5	23
3.51	18		3.51	28		3.51	21
3.52	17		3.52	30		3.52	21
3.53	18		3.53	25		3.53	16
3.54	19		3.54	23		3.54	16
3.55	17		3.55	22		3.55	21
3.56	13		3.56	25		3.56	20
3.57	12		3.57	25		3.57	19
3.58	14		3.58	20		3.58	17
3.59	14		3.59	16		3.59	19
3.6	13		3.6	19		3.6	22
3.61	15		3.61	22		3.61	19
3.62	18		3.62	21		3.62	19
3.63	16		3.63	18		3.63	24
3.64	16		3.64	18		3.64	21
3.65	19		3.65	20		3.65	19
3.66	16		3.66	18		3.66	20
3.67	16		3.67	20		3.67	19
3.68	19		3.68	24		3.68	18
3.69	17		3.69	21		3.69	20
3.7	15		3.7	20		3.7	17
3.71	17		3.71	21		3.71	18
3.72	17		3.72	17		3.72	25
3.73	14		3.73	17		3.73	23
3.74	16		3.74	17		3.74	18
3.75	18		3.75	14		3.75	18
3.76	16		3.76	17		3.76	16
3.77	16		3.77	21		3.77	15
3.78	18		3.78	20		3.78	18
3.79	15		3.79	21		3.79	17
3.8	15		3.8	19		3.8	14
3.81	13		3.81	18		3.81	15
3.82	14		3.82	19		3.82	18
3.83	14		3.83	17		3.83	20
3.84	12		3.84	14		3.84	19
3.85	17		3.85	22		3.85	18
3.86	21		3.86	19		3.86	20
3.87	17		3.87	15		3.87	16
3.88	10		3.88	18		3.88	15
3.89	12		3.89	15		3.89	18
3.9	13		3.9	18		3.9	17
3.91	13		3.91	19		3.91	14
3.92	11		3.92	19		3.92	16
3.93	12		3.93	20		3.93	14
3.94	16		3.94	18		3.94	16
3.95	18		3.95	17		3.95	19
3.96	13		3.96	16		3.96	20
3.97	14		3.97	19		3.97	22
3.98	16		3.98	20		3.98	21
3.99	10		3.99	17		3.99	20
4	15		4	15		4	18
4.01	17		4.01	18		4.01	15
4.02	15		4.02	20		4.02	18
4.03	13		4.03	19		4.03	19
4.04	15		4.04	19		4.04	15
4.05	13		4.05	17		4.05	16
4.06	11		4.06	16		4.06	16
4.07	15		4.07	16		4.07	13
4.08	14		4.08	19		4.08	11
4.09	12		4.09	16		4.09	11
4.1	13		4.1	15		4.1	14
4.11	16		4.11	16		4.11	14
4.12	15		4.12	15		4.12	11
4.13	9		4.13	13		4.13	13
4.14	9		4.14	12		4.14	16
4.15	10		4.15	10		4.15	15
4.16	13		4.16	13		4.16	15
4.17	9		4.17	20		4.17	11
4.18	9		4.18	20		4.18	12
4.19	13		4.19	21		4.19	14
4.2	13		4.2	21		4.2	19
4.21	12		4.21	16		4.21	19
4.22	9		4.22	15		4.22	15
4.23	12		4.23	16		4.23	17
4.24	14		4.24	18		4.24	14
4.25	12		4.25	15		4.25	10
4.26	15		4.26	12		4.26	12
4.27	16		4.27	13		4.27	11
4.28	10		4.28	11		4.28	12
4.29	8		4.29	12		4.29	18
4.3	12		4.3	19		4.3	12
4.31	15		4.31	17		4.31	7
4.32	12		4.32	13		4.32	8
4.33	10		4.33	19		4.33	8
4.34	11		4.34	19		4.34	12
4.35	13		4.35	17		4.35	12
4.36	14		4.36	19		4.36	9
4.37	11		4.37	15		4.37	10
4.38	10		4.38	8		4.38	15
4.39	13		4.39	12		4.39	14
4.4	12		4.4	13		4.4	12
4.41	9		4.41	16		4.41	14
4.42	12		4.42	17		4.42	15
4.43	12		4.43	10		4.43	15
4.44	12		4.44	8		4.44	14
4.45	9		4.45	13		4.45	11
4.46	8		4.46	15		4.46	8
4.47	8		4.47	12		4.47	11
4.48	10		4.48	9		4.48	12
4.49	8		4.49	11		4.49	11
4.5	8		4.5	13		4.5	12
4.51	8		4.51	12		4.51	13
4.52	10		4.52	14		4.52	12
4.53	11		4.53	16		4.53	12
4.54	8		4.54	16		4.54	12
4.55	9		4.55	18		4.55	13
4.56	11		4.56	21		4.56	11
4.57	9		4.57	16		4.57	9
4.58	7		4.58	12		4.58	13
4.59	7		4.59	11		4.59	15
4.6	9		4.6	12		4.6	14
4.61	10		4.61	12		4.61	12
4.62	10		4.62	9		4.62	11
4.63	10		4.63	12		4.63	10
4.64	10		4.64	13		4.64	9
4.65	9		4.65	11		4.65	9
4.66	8		4.66	13		4.66	10
4.67	11		4.67	12		4.67	11
4.68	10		4.68	10		4.68	13
4.69	7		4.69	13		4.69	10
4.7	6		4.7	14		4.7	9
4.71	7		4.71	11		4.71	5
4.72	7		4.72	11		4.72	8
4.73	9		4.73	11		4.73	15
4.74	11		4.74	8		4.74	15
4.75	8		4.75	8		4.75	16
4.76	7		4.76	9		4.76	11
4.77	10		4.77	10		4.77	11
4.78	8		4.78	12		4.78	12
4.79	9		4.79	13		4.79	9
4.8	11		4.8	11		4.8	11
4.81	8		4.81	12		4.81	15
4.82	7		4.82	10		4.82	13
4.83	8		4.83	7		4.83	12
4.84	10		4.84	7		4.84	19
4.85	9		4.85	10		4.85	15
4.86	8		4.86	12		4.86	7
4.87	9		4.87	11		4.87	5
4.88	8		4.88	11		4.88	7
4.89	6		4.89	10		4.89	11
4.9	5		4.9	7		4.9	8
4.91	6		4.91	9		4.91	10
4.92	7		4.92	11		4.92	8
4.93	7		4.93	10		4.93	4
4.94	9		4.94	11		4.94	9
4.95	10		4.95	13		4.95	12
4.96	7		4.96	11		4.96	9
4.97	6		4.97	12		4.97	9
4.98	6		4.98	11		4.98	11
4.99	7		4.99	12		4.99	12
5	6		5	12		5	8
5.01	7		5.01	8		5.01	7
5.02	6		5.02	9		5.02	10
5.03	8		5.03	11		5.03	9
5.04	11		5.04	14		5.04	10
5.05	8		5.05	11		5.05	8
5.06	5		5.06	8		5.06	6
5.07	6		5.07	11		5.07	7
5.08	10		5.08	10		5.08	9
5.09	10		5.09	8		5.09	10
5.1	6		5.1	6		5.1	11
5.11	6		5.11	7		5.11	13
5.12	12		5.12	9		5.12	8
5.13	11		5.13	7		5.13	9
5.14	7		5.14	6		5.14	11
5.15	10		5.15	7		5.15	8
5.16	6		5.16	9		5.16	6
5.17	3		5.17	9		5.17	3
5.18	6		5.18	8		5.18	8
5.19	4		5.19	8		5.19	10
5.2	4		5.2	7		5.2	7
5.21	5		5.21	9		5.21	7
5.22	8		5.22	7		5.22	6
5.23	10		5.23	4		5.23	8
5.24	5		5.24	6		5.24	10
5.25	3		5.25	10		5.25	8
5.26	4		5.26	8		5.26	8
5.27	4		5.27	5		5.27	8
5.28	6		5.28	7		5.28	9
5.29	5		5.29	7		5.29	10
5.3	4		5.3	8		5.3	7
5.31	6		5.31	7		5.31	7
5.32	7		5.32	7		5.32	7
5.33	6		5.33	10		5.33	8
5.34	8		5.34	11		5.34	9
5.35	7		5.35	6		5.35	7
5.36	8		5.36	9		5.36	10
5.37	7		5.37	8		5.37	10
5.38	7		5.38	8		5.38	5
5.39	6		5.39	8		5.39	8
5.4	4		5.4	9		5.4	8
5.41	4		5.41	8		5.41	6
5.42	6		5.42	6		5.42	6
5.43	6		5.43	6		5.43	8
5.44	3		5.44	4		5.44	7
5.45	7		5.45	4		5.45	6
5.46	6		5.46	5		5.46	5
5.47	3		5.47	8		5.47	3
5.48	4		5.48	12		5.48	7
5.49	6		5.49	10		5.49	11
5.5	6		5.5	7		5.5	7
5.51	5		5.51	5		5.51	5
5.52	5		5.52	7		5.52	5
5.53	4		5.53	7		5.53	8
5.54	6		5.54	6		5.54	9
5.55	4		5.55	7		5.55	7
5.56	3		5.56	9		5.56	7
5.57	5		5.57	10		5.57	8
5.58	3		5.58	7		5.58	6
5.59	3		5.59	6		5.59	7
5.6	7		5.6	6		5.6	9
5.61	5		5.61	6		5.61	7
5.62	3		5.62	6		5.62	7
5.63	4		5.63	8		5.63	8
5.64	6		5.64	6		5.64	5
5.65	8		5.65	3		5.65	6
5.66	8		5.66	6		5.66	8
5.67	7		5.67	8		5.67	7
5.68	4		5.68	8		5.68	4
5.69	2		5.69	9		5.69	2
5.7	4		5.7	8		5.7	4
5.71	5		5.71	6		5.71	6
5.72	3		5.72	6		5.72	5
5.73	3		5.73	6		5.73	7
5.74	4		5.74	4		5.74	7
5.75	6		5.75	4		5.75	7
5.76	8		5.76	5		5.76	6
5.77	8		5.77	5		5.77	5
5.78	5		5.78	5		5.78	6
5.79	3		5.79	3		5.79	6
5.8	5		5.8	4		5.8	8
5.81	5		5.81	4		5.81	5
5.82	3		5.82	7		5.82	3
5.83	4		5.83	7		5.83	8
5.84	4		5.84	5		5.84	9
5.85	4		5.85	6		5.85	5
5.86	3		5.86	3		5.86	4
5.87	5		5.87	1		5.87	6
5.88	5		5.88	2		5.88	6
5.89	3		5.89	5		5.89	5
5.9	2		5.9	6		5.9	7
5.91	2		5.91	5		5.91	8
5.92	3		5.92	4		5.92	5
5.93	3		5.93	5		5.93	5
5.94	4		5.94	6		5.94	4
5.95	5		5.95	7		5.95	5
5.96	6		5.96	7		5.96	6
5.97	4		5.97	5		5.97	4
5.98	5		5.98	4		5.98	4
5.99	3		5.99	2		5.99	6
6	2		6	2		6	5
6.01	3		6.01	5		6.01	6
6.02	4		6.02	5		6.02	6
6.03	3		6.03	2		6.03	5
6.04	4		6.04	3		6.04	7
6.05	5		6.05	5		6.05	6
6.06	3		6.06	4		6.06	4
6.07	3		6.07	2		6.07	6
6.08	5		6.08	2		6.08	8
6.09	5		6.09	6		6.09	7
6.1	4		6.1	8		6.1	5
6.11	2		6.11	5		6.11	4
6.12	3		6.12	4		6.12	7
6.13	2		6.13	3		6.13	8
6.14	3		6.14	2		6.14	6
6.15	5		6.15	5		6.15	3
6.16	4		6.16	7		6.16	3
6.17	3		6.17	6		6.17	7
6.18	2		6.18	6		6.18	8
6.19	2		6.19	4		6.19	5
6.2	2		6.2	4		6.2	4
6.21	3		6.21	5		6.21	4
6.22	1		6.22	2		6.22	6
6.23	2		6.23	2		6.23	6
6.24	4		6.24	4		6.24	5
6.25	2		6.25	4		6.25	5
6.26	3		6.26	2		6.26	5
6.27	3		6.27	4		6.27	2
6.28	2		6.28	5		6.28	4
6.29	4		6.29	4		6.29	6
6.3	4		6.3	4		6.3	5
6.31	2		6.31	3		6.31	4
6.32	2		6.32	2		6.32	3
6.33	2		6.33	4		6.33	3
6.34	1		6.34	5		6.34	3
6.35	2		6.35	4		6.35	4
6.36	1		6.36	4		6.36	3
6.37	1		6.37	5		6.37	3
6.38	2		6.38	3		6.38	2
6.39	2		6.39	3		6.39	3
6.4	3		6.4	3		6.4	2
6.41	1		6.41	1		6.41	3
6.42	2		6.42	1		6.42	2
6.43	1		6.43	1		6.43	2
6.44	1		6.44	2		6.44	3
6.45	1		6.45	2		6.45	2
6.46	1		6.46	2		6.46	2
6.47	4		6.47	4		6.47	4
6.48	4		6.48	3		6.48	6
6.49	1		6.49	3		6.49	4
6.5	2		6.5	2		6.5	3
6.51	4		6.51	3		6.51	4
6.52	4		6.52	4		6.52	3
6.53	3		6.53	4		6.53	4
6.54	1		6.54	3		6.54	5
6.55	0		6.55	4		6.55	3
6.56	2		6.56	3		6.56	2
6.57	2		6.57	1		6.57	3
6.58	0		6.58	1		6.58	3
6.59	2		6.59	2		6.59	6
6.6	4		6.6	3		6.6	7
6.61	3		6.61	4		6.61	4
6.62	3		6.62	2		6.62	3
6.63	3		6.63	2		6.63	2
6.64	1		6.64	1		6.64	3
6.65	1		6.65	1		6.65	5
6.66	2		6.66	4		6.66	4
6.67	1		6.67	7		6.67	5
6.68	3		6.68	5		6.68	3
6.69	4		6.69	3		6.69	3
6.7	3		6.7	2		6.7	5
6.71	2		6.71	1		6.71	3
6.72	2		6.72	2		6.72	4
6.73	1		6.73	6		6.73	4
6.74	1		6.74	6		6.74	2
6.75	2		6.75	3		6.75	1
6.76	1		6.76	2		6.76	4
6.77	1		6.77	3		6.77	5
6.78	2		6.78	6		6.78	3
6.79	3		6.79	5		6.79	2
6.8	2		6.8	2		6.8	3
6.81	3		6.81	3		6.81	4
6.82	2		6.82	2		6.82	4
6.83	1		6.83	3		6.83	3
6.84	2		6.84	2		6.84	4
6.85	1		6.85	1		6.85	4
6.86	2		6.86	3		6.86	6
6.87	1		6.87	5		6.87	4
6.88	3		6.88	4		6.88	2
6.89	3		6.89	3		6.89	3
6.9	2		6.9	4		6.9	2
6.91	3		6.91	3		6.91	2
6.92	1		6.92	2		6.92	3
6.93	1		6.93	1		6.93	2
6.94	1		6.94	2		6.94	1
6.95	1		6.95	1		6.95	1
6.96	0		6.96	2		6.96	2
6.97	0		6.97	2		6.97	2
6.98	1		6.98	1		6.98	1
6.99	2		6.99	0		6.99	0
7	2		7	1		7	2
7.01	1		7.01	0		7.01	3
7.02	0		7.02	1		7.02	2
7.03	1		7.03	1		7.03	1
7.04	1		7.04	0		7.04	2
7.05	2		7.05	1		7.05	2
7.06	1		7.06	1		7.06	1
7.07	1		7.07	2		7.07	0
7.08	0		7.08	1		7.08	1
7.09	0		7.09	2		7.09	1
7.1	1		7.1	2		7.1	2
7.11	1		7.11	1		7.11	2
7.12	0		7.12	2		7.12	3
7.13	1		7.13	4		7.13	3
7.14	0		7.14	4		7.14	2
7.15	1		7.15	1		7.15	2
7.16	1		7.16	1		7.16	2
7.17	1		7.17	1		7.17	2
7.18	0		7.18	1		7.18	1
7.19	0		7.19	0		7.19	1
7.2	0		7.2	1		7.2	1
7.21	0		7.21	1		7.21	1
7.22	1		7.22	1		7.22	2
7.23	0		7.23	0		7.23	3
7.24	1		7.24	0		7.24	4
7.25	0		7.25	1		7.25	2
7.26	0		7.26	1		7.26	2
7.27	1		7.27	2		7.27	1
7.28	0		7.28	1		7.28	2
7.29	0		7.29	0		7.29	2
7.3	1		7.3	1		7.3	2
7.31	2		7.31	1		7.31	4
7.32	1		7.32	2		7.32	3
7.33	1		7.33	1		7.33	1
7.34	0		7.34	1		7.34	0
7.35	1		7.35	1		7.35	0
7.36	2		7.36	1		7.36	0
7.37	0		7.37	2		7.37	1
7.38	1		7.38	1		7.38	1
7.39	1		7.39	1		7.39	1
7.4	2		7.4	1		7.4	1
7.41	1		7.41	0		7.41	2
7.42	1		7.42	1		7.42	2
7.43	1		7.43	0		7.43	1
7.44	1		7.44	1		7.44	2
7.45	0		7.45	0		7.45	1
7.46	0		7.46	0		7.46	1
7.47	0		7.47	1		7.47	1
7.48	0		7.48	0		7.48	1
7.49	0		7.49	1		7.49	1
7.5	0		7.5	0		7.5	2
7.51	0		7.51	1		7.51	1
7.52	0		7.52	0		7.52	0
7.53	0		7.53	0		7.53	1
7.54	1		7.54	0		7.54	2
7.55	0		7.55	1		7.55	2
7.56	1		7.56	1		7.56	2
7.57	0		7.57	1		7.57	1
7.58	0		7.58	1		7.58	0
7.59	0		7.59	1		7.59	1
7.6	1		7.6	0		7.6	2
7.61	0		7.61	1		7.61	1
7.62	0		7.62	2		7.62	0
7.63	0		7.63	1		7.63	0
7.64	0		7.64	0		7.64	1
7.65	0		7.65	1		7.65	0
7.66	0		7.66	1		7.66	0
7.67	0		7.67	0		7.67	0
7.68	0		7.68	0		7.68	0
7.69	0		7.69	0		7.69	0
7.7	1		7.7	0		7.7	0
7.71	0		7.71	0		7.71	0
7.72	1		7.72	0		7.72	0
7.73	0		7.73	1		7.73	1
7.74	1		7.74	1		7.74	1
7.75	0		7.75	0		7.75	1
7.76	0		7.76	0		7.76	1
7.77	0		7.77	0		7.77	2
7.78	0		7.78	0		7.78	1
7.79	0		7.79	1		7.79	1
7.8	0		7.8	0		7.8	0
7.81	1		7.81	1		7.81	1
7.82	0		7.82	1		7.82	0
7.83	0		7.83	0		7.83	1
7.84	0		7.84	0		7.84	1
7.85	0		7.85	0		7.85	1
7.86	0		7.86	0		7.86	0
7.87	0		7.87	0		7.87	0
7.88	0		7.88	0		7.88	1
7.89	0		7.89	0		7.89	2
7.9	0		7.9	0		7.9	1
7.91	0		7.91	0		7.91	0
7.92	0		7.92	0		7.92	2
7.93	0		7.93	1		7.93	2
7.94	0		7.94	0		7.94	1
7.95	0		7.95	0		7.95	0
7.96	1		7.96	0		7.96	1
7.97	0		7.97	0		7.97	2
7.98	0		7.98	0		7.98	1
7.99	0		7.99	0		7.99	1
8	0		8	0		8	0
8.01	0		8.01	0		8.01	1
8.02	0		8.02	0		8.02	0
8.03	0		8.03	0		8.03	0
8.04	1		8.04	0		8.04	0
8.05	0		8.05	0		8.05	0
8.06	0		8.06	0		8.06	1
8.07	0		8.07	0		8.07	1
8.08	0		8.08	0		8.08	0
8.09	0		8.09	0		8.09	1
8.1	0		8.1	0		8.1	2
8.11	0		8.11	1		8.11	0
8.12	0		8.12	0		8.12	0
8.13	0		8.13	0		8.13	0
8.14	0		8.14	0		8.14	1
8.15	0		8.15	0		8.15	0
8.16	0		8.16	0		8.16	0
8.17	0		8.17	0		8.17	1
8.18	0		8.18	0		8.18	1
8.19	0		8.19	0		8.19	0
8.2	0		8.2	0		8.2	0
8.21	0		8.21	0		8.21	1
8.22	0		8.22	0		8.22	0
8.23	0		8.23	0		8.23	0
8.24	0		8.24	0		8.24	1
8.25	0		8.25	0		8.25	1
8.26	0		8.26	0		8.26	0
8.27	0		8.27	0		8.27	0
8.28	0		8.28	0		8.28	0
8.29	0		8.29	0		8.29	0
8.3	0		8.3	0		8.3	1
8.31	0		8.31	0		8.31	0
8.32	0		8.32	0		8.32	0
8.33	0		8.33	0		8.33	1
8.34	0		8.34	0		8.34	0
8.35	0		8.35	0		8.35	1
8.36	0		8.36	0		8.36	0
8.37	0		8.37	0		8.37	1
8.38	0		8.38	0		8.38	0
8.39	0		8.39	0		8.39	1
8.4	0		8.4	0		8.4	0
8.41	0		8.41	0		8.41	0
8.42	0		8.42	1		8.42	0
8.43	0		8.43	0		8.43	0
8.44	0		8.44	0		8.44	1
8.45	0		8.45	0		8.45	1
8.46	0		8.46	0		8.46	1
8.47	0		8.47	0		8.47	0
8.48	0		8.48	0		8.48	0
8.49	0		8.49	0		8.49	0
8.5	0		8.5	0		8.5	0
8.51	0		8.51	0		8.51	0
8.52	0		8.52	0		8.52	0
8.53	0		8.53	0		8.53	0
8.54	0		8.54	0		8.54	0
8.55	0		8.55	0		8.55	0
8.56	0		8.56	0		8.56	0
8.57	0		8.57	0		8.57	0
8.58	0		8.58	0		8.58	1
8.59	0		8.59	0		8.59	0
8.6	0		8.6	0		8.6	0
8.61	0		8.61	0		8.61	0
8.62	0		8.62	0		8.62	0
8.63	0		8.63	0		8.63	0
8.64	0		8.64	0		8.64	0
8.65	0		8.65	0		8.65	0
8.66	0		8.66	0		8.66	0
8.67	0		8.67	0		8.67	0
8.68	0		8.68	0		8.68	0
8.69	0		8.69	0		8.69	0
8.7	0		8.7	0		8.7	0
8.71	0		8.71	0		8.71	0
8.72	0		8.72	0		8.72	0
8.73	0		8.73	0		8.73	0
8.74	0		8.74	0		8.74	0
8.75	0		8.75	0		8.75	0
8.76	0		8.76	0		8.76	0
8.77	0		8.77	0		8.77	0
8.78	0		8.78	0		8.78	0
8.79	0		8.79	0		8.79	0
8.8	0		8.8	0		8.8	0
8.81	0		8.81	0		8.81	0
8.82	0		8.82	0		8.82	0
8.83	0		8.83	0		8.83	0
8.84	0		8.84	0		8.84	0
8.85	0		8.85	0		8.85	0
8.86	0		8.86	0		8.86	0
8.87	0		8.87	0		8.87	0
8.88	0		8.88	0		8.88	0
8.89	0		8.89	0		8.89	0
8.9	0		8.9	0		8.9	0
8.91	0		8.91	0		8.91	0
8.92	0		8.92	0		8.92	0
8.93	0		8.93	0		8.93	0
8.94	0		8.94	0		8.94	0
8.95	0		8.95	0		8.95	0
8.96	0		8.96	0		8.96	0
8.97	0		8.97	0		8.97	0
8.98	0		8.98	0		8.98	0
8.99	0		8.99	0		8.99	0
9	0		9	0		9	0
9.01	0		9.01	0		9.01	0
9.02	0		9.02	0		9.02	0
9.03	0		9.03	0		9.03	0
9.04	0		9.04	0		9.04	0
9.05	0		9.05	0		9.05	1
9.06	0		9.06	0		9.06	0
9.07	0		9.07	0		9.07	0
9.08	0		9.08	0		9.08	0
9.09	0		9.09	0		9.09	0
9.1	0		9.1	0		9.1	0
9.11	0		9.11	0		9.11	0
9.12	0		9.12	0		9.12	0
9.13	0		9.13	0		9.13	0
9.14	0		9.14	0		9.14	0
9.15	0		9.15	0		9.15	0
9.16	0		9.16	0		9.16	0
9.17	0		9.17	0		9.17	0
9.18	0		9.18	0		9.18	0
9.19	0		9.19	0		9.19	0
9.2	0		9.2	0		9.2	0
9.21	0		9.21	0		9.21	0
9.22	0		9.22	0		9.22	0
9.23	0		9.23	0		9.23	0
9.24	0		9.24	0		9.24	0
9.25	0		9.25	0		9.25	0
9.26	0		9.26	0		9.26	0
9.27	0		9.27	0		9.27	0
9.28	0		9.28	0		9.28	0
9.29	0		9.29	0		9.29	0
9.3	0		9.3	0		9.3	0
9.31	0		9.31	0		9.31	0
9.32	0		9.32	0		9.32	0
9.33	0		9.33	0		9.33	0
9.34	0		9.34	0		9.34	0
9.35	0		9.35	0		9.35	0
9.36	0		9.36	0		9.36	0
9.37	0		9.37	0		9.37	0
9.38	0		9.38	0		9.38	0
9.39	0		9.39	0		9.39	0
9.4	0		9.4	0		9.4	0
9.41	0		9.41	0		9.41	0
9.42	0		9.42	0		9.42	0
9.43	0		9.43	0		9.43	0
9.44	0		9.44	0		9.44	0
9.45	0		9.45	0		9.45	0
9.46	0		9.46	0		9.46	0
9.47	0		9.47	0		9.47	0
9.48	0		9.48	0		9.48	0
9.49	0		9.49	0		9.49	0
9.5	0		9.5	0		9.5	0
9.51	0		9.51	0		9.51	0
9.52	0		9.52	0		9.52	0
9.53	0		9.53	0		9.53	0
9.54	0		9.54	0		9.54	0
9.55	0		9.55	0		9.55	0
9.56	0		9.56	0		9.56	0
9.57	0		9.57	0		9.57	0
9.58	0		9.58	0		9.58	0
9.59	0		9.59	0		9.59	0
9.6	0		9.6	0		9.6	0
9.61	0		9.61	0		9.61	0
9.62	0		9.62	0		9.62	0
9.63	0		9.63	0		9.63	0
9.64	0		9.64	0		9.64	0
9.65	0		9.65	0		9.65	0
9.66	0		9.66	0		9.66	0
9.67	0		9.67	0		9.67	0
9.68	0		9.68	0		9.68	0
9.69	0		9.69	0		9.69	0
9.7	0		9.7	0		9.7	0
9.71	0		9.71	0		9.71	0
9.72	0		9.72	0		9.72	0
9.73	0		9.73	0		9.73	0
9.74	0		9.74	0		9.74	0
9.75	0		9.75	0		9.75	0
9.76	0		9.76	0		9.76	0
9.77	0		9.77	0		9.77	0
9.78	0		9.78	0		9.78	0
9.79	0		9.79	0		9.79	0
9.8	0		9.8	0		9.8	0
9.81	0		9.81	0		9.81	0
9.82	0		9.82	0		9.82	0
9.83	0		9.83	0		9.83	0
9.84	0		9.84	0		9.84	0
9.85	0		9.85	0		9.85	0
9.86	0		9.86	0		9.86	0
9.87	0		9.87	0		9.87	0
9.88	0		9.88	0		9.88	0
9.89	0		9.89	0		9.89	0
9.9	0		9.9	0		9.9	0
9.91	0		9.91	0		9.91	0
9.92	0		9.92	0		9.92	0
9.93	0		9.93	0		9.93	0
9.94	0		9.94	0		9.94	0
9.95	0		9.95	0		9.95	0
9.96	0		9.96	0		9.96	0
9.97	0		9.97	0		9.97	0
9.98	0		9.98	0		9.98	0
9.99	0		9.99	0		9.99	0
10	0		10	0		10	0
10.01	0		10.01	0		10.01	0
10.02	0		10.02	0		10.02	0
10.03	0		10.03	0		10.03	0
10.04	0		10.04	0		10.04	0
10.05	0		10.05	0		10.05	0
10.06	0		10.06	0		10.06	0
10.07	0		10.07	0		10.07	0
10.08	0		10.08	0		10.08	0
10.09	0		10.09	0		10.09	0
10.1	0		10.1	0		10.1	0
10.11	0		10.11	0		10.11	0
10.12	0		10.12	0		10.12	0
10.13	0		10.13	0		10.13	0
