# Supplementary material for: Electro-capillary peeling of thin films
Source: Nat Commun. 2023 Oct 3;14:6150. doi: 10.1038/s41467-023-41922-2 (PMC10547721; doi:10.1038/s41467-023-41922-2)
Supplement: Supplementary file 8 — Source Data file [file 41467_2023_41922_MOESM8_ESM.zip › Source Data/Supplementary Tables.xlsx]

## Sheet: Supplementary Table 1
Supplementary Table 1
Thickness (μm)	Wet adhesion (mJ m-2)	Error bars
25	130	25
50	122	38
100	142	43
200	129	66
300	146	28

## Sheet: Supplementary Table 2
Supplementary Table 2
Elastic modulus (MPa)	Wet adhesion (mJ m-2)	Error bars
1	153	40
1.6	142	43
2.4	126	23

## Sheet: Supplementary Table 3
Supplementary Table 3
Types	Wet adhesion (mJ m-2)	Error bars
PEN	37	38
PET	72	43
Hydrogel	3656	772

## Sheet: Supplementary Table 4
Supplementary Table 4
Types	Elastic modulus (MPa)
PEN	0.1
PET	2600
Hydrogel	3000
